# Supplementary material for: Determinants of culinary Students’ Entrepreneurial Intentions: The role of social media use within dual-theory frameworks
Source: PLoS One. 2026 Feb 5;21(2):e0342055. doi: 10.1371/journal.pone.0342055 (PMC12875483; doi:10.1371/journal.pone.0342055)
Supplement: S1 Data — This file contains the de-identified raw data collected for this study and constitutes the minimal dataset required to replicate all analyses reported in the manuscript. (XLSX) [file pone.0342055.s001.xlsx]

## Sheet: The Impact of Social Media Use 
index	totalseconds	Q1	Q2	Q3	Q4	Q5	Q6	Q7	Q8	Q9	Q10	Q11	Q12	Q13	Q14	Q15	Q16	Q17	Q18	Q19	Q20	Q21	Q22	Q23	Q24	Q25	Q26	Q27	Q28	Q29	Q30	Q31	Q32	Q33	Q34
1	237	1	3	3	1	4	3	3	3	3	3	4	3	3	3	3	3	3	3	3	3	3	3	3	3	3	3	3	3	3	3	3	3	3	3
2	209	2	2	3	1	4	5	3	4	3	3	4	3	2	3	3	3	2	3	4	4	3	3	4	3	3	3	3	4	3	4	4	3	3	3
3	213	2	2	3	2	4	4	4	4	4	4	4	4	2	2	2	2	2	2	2	3	3	2	2	2	2	2	2	2	3	3	3	2	2	3
4	401	2	2	3	3	5	5	5	5	5	4	4	4	2	2	2	2	2	2	2	2	3	3	3	3	3	3	3	3	3	3	3	3	2	3
5	41	2	1	1	1	1	1	1	1	1	1	1	1	1	1	1	1	1	1	1	2	1	1	1	1	1	1	1	1	1	1	1	1	1	1
6	54	2	1	3	3	3	3	4	3	3	3	3	3	3	3	3	3	3	5	3	5	5	5	5	5	4	5	4	4	4	4	4	5	5	5
7	48	1	4	2	2	2	3	3	3	2	2	2	2	3	2	3	2	3	1	1	1	1	1	3	2	2	1	1	2	1	1	1	1	1	1
8	57	2	2	4	1	3	3	3	3	3	3	3	3	3	3	3	3	3	3	3	3	3	3	3	3	3	3	3	3	3	3	3	3	3	3
9	59	2	2	3	2	5	5	5	5	5	5	5	5	5	3	3	3	3	3	3	3	3	3	3	3	3	3	3	3	3	3	3	3	3	3
10	73	2	2	3	1	5	5	5	5	5	5	5	5	5	5	5	5	5	4	4	4	4	4	4	4	4	4	4	4	4	4	4	4	4	4
11	85	1	2	3	1	4	4	3	4	4	4	3	3	3	3	3	3	3	3	3	3	3	3	4	3	3	3	3	4	4	4	4	4	4	3
12	88	2	2	3	3	4	4	4	4	4	4	4	4	4	4	4	4	3	3	3	3	3	3	3	3	3	3	3	3	3	3	3	3	3	3
13	76	2	2	3	2	4	4	4	4	4	4	4	4	4	4	4	4	4	4	4	4	4	4	4	4	4	4	4	4	4	4	4	4	4	4
14	115	2	2	3	2	4	4	4	4	4	4	4	4	3	3	3	3	3	3	4	4	4	4	4	4	4	4	4	4	4	4	4	4	3	2
15	95	2	2	3	3	4	4	4	4	4	4	4	4	4	4	4	4	4	3	3	3	3	3	3	3	3	3	3	3	3	3	3	3	1	3
16	134	2	2	3	3	4	4	4	4	4	4	4	4	3	3	3	3	3	3	3	4	4	4	4	3	3	3	3	3	3	4	3	3	3	3
17	152	2	2	3	1	4	4	3	4	4	3	4	4	1	1	1	2	2	2	3	3	3	3	3	2	2	3	2	3	2	2	3	3	3	3
18	99	1	1	4	2	5	5	5	5	5	5	5	5	5	5	5	5	5	5	5	5	5	5	5	5	5	5	5	5	5	5	5	5	5	5
19	113	2	2	3	2	4	4	2	4	4	2	3	3	1	2	2	3	3	3	4	4	3	4	4	2	2	2	2	3	2	2	3	2	3	3
20	73	2	1	3	2	4	4	4	4	4	4	4	4	4	3	3	4	3	3	3	3	3	3	4	3	2	3	3	3	3	3	3	3	3	3
21	220	2	2	3	2	4	4	5	5	5	4	4	4	3	3	3	4	3	3	5	4	3	3	3	2	4	3	4	3	3	3	5	5	5	4
22	105	2	1	3	3	1	4	4	4	4	3	3	3	1	3	3	2	2	2	3	4	3	3	3	3	3	3	3	3	3	3	3	3	3	2
23	121	1	2	3	2	4	4	3	4	4	2	4	4	2	2	2	2	2	4	3	3	4	4	4	3	3	3	3	3	3	3	3	3	3	3
24	90	1	2	3	1	4	2	2	3	2	4	4	4	3	2	1	2	2	3	3	2	2	3	3	2	3	2	2	3	3	4	3	3	3	3
25	71	2	1	1	3	4	4	4	4	4	3	4	4	4	4	4	4	4	4	4	4	4	4	3	4	3	3	2	3	2	2	2	3	2	3
26	64	2	1	1	2	4	4	4	4	4	4	4	4	3	3	3	3	3	4	4	4	4	4	4	4	3	4	3	3	3	4	4	4	4	2
27	78	2	1	1	3	5	5	5	5	5	5	3	3	1	1	1	1	1	1	1	1	1	1	1	1	1	1	1	1	1	1	1	1	1	1
28	56	1	1	4	1	4	4	4	4	4	4	4	4	4	4	4	4	4	4	4	4	4	4	4	4	4	4	4	3	4	4	3	4	4	4
29	94	1	1	1	1	4	4	4	4	4	4	4	4	3	1	1	2	1	2	3	2	3	3	3	3	3	4	3	3	3	4	3	3	3	1
30	150	2	1	1	2	4	4	3	3	3	4	4	3	2	2	2	2	2	2	2	2	3	3	3	1	2	2	2	2	2	3	4	4	3	3
31	168	2	1	1	2	4	4	4	3	3	3	4	3	3	2	3	2	2	3	4	4	4	3	3	3	3	4	3	3	3	4	3	3	3	3
32	226	2	1	1	2	4	4	4	2	2	3	3	2	2	2	3	1	3	2	2	2	3	3	3	3	3	2	3	4	3	3	2	4	2	3
33	150	1	1	1	3	3	4	4	3	5	3	3	3	3	3	2	1	2	1	2	5	4	3	4	1	3	3	3	3	3	2	3	4	3	1
34	64	1	1	1	2	4	4	4	3	3	4	3	3	2	2	2	2	2	2	2	2	2	3	2	3	3	2	3	3	3	3	3	3	3	3
35	241	2	2	3	1	4	4	3	5	5	4	4	4	3	2	3	3	3	4	4	5	4	4	5	3	4	4	3	4	3	3	4	4	4	3
36	69	1	1	1	3	3	3	3	4	2	3	3	3	3	3	3	3	3	3	3	3	3	3	3	3	3	3	3	3	3	3	3	3	3	3
37	79	2	1	1	2	4	4	3	3	4	4	4	4	3	3	3	2	2	3	3	4	4	3	4	2	2	2	3	3	3	3	2	3	3	3
38	90	2	1	3	2	4	4	4	3	3	3	4	4	3	2	2	2	2	3	4	3	2	3	3	4	3	3	3	4	3	3	3	2	3	2
39	156	2	1	1	2	4	4	4	4	4	4	4	4	2	2	2	2	2	2	3	3	3	3	3	2	3	3	3	4	2	2	3	3	2	2
40	93	1	1	1	3	4	4	4	4	4	4	4	4	4	4	4	3	3	3	3	3	3	3	3	3	3	3	3	3	3	3	3	3	3	4
41	290	1	1	1	1	4	4	5	5	5	5	5	4	3	3	3	4	5	5	4	4	4	4	4	4	4	4	4	4	4	4	4	4	4	4
42	125	2	1	2	1	4	4	4	4	4	2	2	2	2	3	3	3	3	3	3	3	3	3	3	3	3	3	3	3	3	3	4	3	3	3
43	149	1	1	3	2	4	4	4	4	3	4	4	4	3	3	3	4	4	3	4	3	3	3	3	3	4	3	3	4	3	4	4	4	4	3
44	198	2	1	1	2	4	4	4	4	4	3	4	3	2	2	2	2	2	3	4	3	3	3	3	3	3	3	3	3	3	3	3	3	3	3
45	135	2	1	1	2	4	4	3	4	4	3	4	3	2	2	2	2	2	2	3	3	3	3	3	3	4	4	3	3	3	4	3	4	3	3
46	44	2	1	1	1	4	4	4	4	4	4	4	4	4	4	4	4	4	4	4	4	4	4	4	4	4	4	3	2	4	4	4	4	4	4
47	83	2	1	1	3	4	3	4	4	4	4	4	4	3	2	2	2	2	3	4	3	3	3	3	3	2	4	3	3	3	4	4	3	3	2
48	69	1	1	2	2	2	2	2	2	2	2	2	2	2	2	2	2	2	2	2	2	2	2	2	2	2	2	2	2	2	2	2	2	2	3
49	99	2	1	1	2	5	4	3	3	4	5	5	5	2	2	1	1	2	3	2	5	4	3	4	4	3	5	5	4	3	5	5	5	5	4
50	64	2	1	1	2	4	4	4	4	4	4	4	4	3	2	3	3	3	3	2	3	3	3	3	3	3	3	3	2	2	2	2	2	2	3
51	90	1	1	1	1	4	4	4	4	4	4	4	4	2	2	2	3	3	3	3	3	3	3	3	3	3	3	3	3	3	3	3	3	3	3
52	133	2	1	1	1	5	5	5	5	4	4	4	5	4	3	4	4	3	3	4	4	5	5	5	1	5	5	5	4	4	5	5	5	4	3
53	57	1	1	1	2	1	1	1	3	4	4	4	3	5	4	4	4	3	3	3	3	5	5	5	5	4	4	4	4	4	5	1	4	2	3
54	78	2	1	2	2	4	4	4	4	4	4	4	4	4	4	4	4	4	4	4	4	4	4	4	4	4	4	4	4	4	4	4	4	4	4
55	129	2	1	1	1	5	5	3	4	4	4	4	4	3	3	3	3	3	3	3	4	4	4	4	3	3	3	3	3	3	3	3	3	3	3
56	120	1	1	1	1	4	3	4	3	4	3	4	4	2	1	1	1	2	3	3	2	2	3	3	3	3	3	3	3	3	3	3	3	3	3
57	90	2	1	1	1	3	4	4	3	3	4	4	4	2	3	2	2	3	3	4	4	4	3	3	3	3	3	3	3	3	3	3	4	3	3
58	126	1	1	1	3	5	5	5	5	5	5	5	5	5	5	5	5	5	5	5	5	5	5	5	5	5	5	5	5	5	5	5	5	5	5
59	62	2	1	1	3	5	5	5	5	5	5	5	5	5	5	5	5	5	5	5	5	5	5	5	5	5	5	5	5	5	5	5	5	5	5
60	246	2	1	1	3	4	3	3	4	4	4	3	4	2	2	3	3	3	3	3	3	3	3	3	3	3	3	3	3	3	3	3	4	3	2
61	46	1	1	1	3	5	5	5	5	5	5	5	5	3	3	3	5	5	4	5	4	5	5	5	5	5	5	5	5	5	5	5	5	5	5
62	143	2	1	1	2	3	3	4	3	4	4	4	3	2	2	2	2	2	2	2	2	3	2	3	3	3	4	3	3	3	3	3	3	3	3
63	125	2	1	1	3	3	4	4	3	3	3	3	3	2	2	2	2	2	2	3	3	3	3	3	3	2	3	2	2	2	3	3	3	3	3
64	125	2	1	1	2	4	4	4	4	4	4	4	4	2	2	2	2	2	3	3	3	4	4	4	3	4	4	4	4	4	4	4	5	2	5
65	68	1	1	1	1	4	4	4	4	4	4	4	4	1	1	1	1	1	1	1	1	1	1	1	3	3	3	3	3	3	3	3	3	3	3
66	51	1	1	1	2	4	4	5	5	5	5	5	4	4	4	4	4	4	4	4	4	4	4	4	4	5	3	4	4	4	4	4	4	4	4
67	58	1	1	3	2	4	4	4	4	4	4	4	4	4	2	3	3	4	4	4	4	4	4	4	4	4	4	3	3	4	4	4	4	4	4
68	50	1	1	3	2	4	4	4	4	4	4	4	4	4	4	4	4	4	4	4	4	4	4	4	4	4	4	4	4	4	4	4	4	4	4
69	67	2	1	3	2	4	4	4	4	4	4	5	4	3	3	4	3	4	4	4	4	4	4	4	4	3	3	3	3	3	3	3	3	3	3
70	65	2	1	3	2	4	4	4	3	4	4	3	3	2	3	3	3	3	3	4	3	4	3	3	4	2	3	3	4	3	3	4	4	3	3
71	109	1	2	3	3	4	4	4	4	4	3	4	4	2	1	1	1	2	2	3	3	3	3	3	2	2	2	2	3	3	3	3	3	3	1
72	87	2	1	3	3	5	5	5	5	5	5	5	5	3	3	3	3	3	3	4	5	5	4	5	3	3	4	3	3	3	2	3	3	3	2
73	69	1	2	3	2	5	5	5	5	5	5	5	5	5	5	5	5	5	5	5	5	5	5	5	5	5	5	5	5	5	5	5	5	5	5
74	78	2	2	3	2	4	4	4	4	4	4	4	3	2	2	2	2	2	2	2	2	3	3	3	1	2	2	2	3	2	2	2	4	3	3
75	91	1	2	3	2	4	4	3	3	4	3	3	3	3	1	2	2	3	3	3	3	3	3	3	3	3	3	3	3	3	3	3	3	3	3
76	75	2	2	3	1	5	3	2	5	5	2	4	3	3	3	3	3	2	3	3	3	3	3	3	3	3	3	3	3	2	3	3	3	3	3
77	114	1	2	3	1	4	4	3	4	4	4	4	4	4	3	3	3	3	3	3	3	3	3	3	3	3	3	3	3	3	3	3	3	3	3
78	80	2	2	3	2	4	4	4	4	4	4	4	4	4	3	3	3	3	3	3	4	4	4	4	4	4	4	4	4	4	4	4	4	4	4
79	120	2	2	3	2	4	4	4	4	4	3	3	3	2	2	3	3	3	3	3	3	3	3	3	3	4	4	4	4	4	3	4	4	4	3
80	123	2	1	3	1	5	5	5	5	5	5	5	5	3	3	3	3	2	3	3	2	3	2	2	3	4	5	5	5	3	3	4	4	3	3
81	92	2	2	3	2	4	4	4	4	4	4	4	3	3	2	2	2	2	3	3	3	3	3	4	3	3	4	3	3	3	3	3	4	4	3
82	129	2	2	3	1	4	5	4	4	4	4	4	4	4	2	1	1	1	1	3	3	3	3	3	2	2	2	4	4	3	3	4	4	2	1
83	115	2	1	3	2	4	4	4	4	4	4	4	4	3	3	3	3	3	3	3	4	4	3	4	4	3	3	4	3	3	3	4	4	4	4
84	40	1	1	3	2	4	4	3	3	3	3	3	3	3	3	3	3	3	3	3	4	3	3	4	3	3	3	3	3	3	3	3	3	3	3
85	48	1	1	3	2	4	4	4	4	4	4	4	4	4	4	3	3	4	4	4	4	4	2	4	4	4	4	3	4	4	4	4	4	4	4
86	126	2	2	3	2	3	3	3	4	4	3	3	3	3	2	2	2	2	2	3	3	3	3	3	1	2	2	2	2	2	2	2	4	4	2
87	78	1	2	3	3	4	4	4	4	4	4	4	4	1	2	2	2	3	3	3	3	3	3	4	3	3	4	3	3	3	4	4	4	3	3
88	52	1	2	3	1	4	4	4	3	3	3	3	3	3	3	3	3	3	3	3	3	3	3	3	3	3	3	3	3	3	3	3	4	3	3
89	83	1	1	3	2	4	4	4	4	4	4	3	2	2	1	2	2	3	1	4	3	3	4	4	2	2	4	3	4	4	4	4	4	4	4
90	52	1	2	3	2	5	5	5	5	5	5	5	5	5	5	5	5	5	5	5	5	5	5	5	5	5	5	5	5	5	5	5	5	5	5
91	71	1	1	3	2	4	4	4	4	1	1	4	4	4	4	4	4	4	4	3	3	3	2	3	1	2	2	2	2	1	2	4	3	3	3
92	62	1	2	4	3	4	4	4	4	4	4	4	3	3	3	3	3	4	3	3	3	3	3	4	2	3	3	3	3	3	4	3	4	4	3
93	73	2	2	3	3	4	4	3	3	3	3	3	3	3	3	3	3	3	3	3	3	3	3	3	3	3	3	3	3	3	3	3	3	3	3
94	101	1	1	3	2	4	4	4	3	3	3	4	3	2	2	2	2	2	2	3	2	2	2	2	2	2	2	3	3	3	3	3	3	3	3
95	48	1	2	3	2	3	3	3	3	3	3	3	3	3	3	3	3	3	3	3	3	3	3	3	3	3	3	3	3	3	3	3	3	3	3
96	55	2	2	3	1	5	5	5	5	5	5	5	5	5	5	5	5	5	5	5	5	5	5	5	5	5	5	5	5	5	5	5	5	4	5
97	99	1	2	3	2	4	5	5	5	4	3	4	4	2	2	2	3	4	3	4	4	3	3	4	2	3	3	4	1	3	4	4	4	4	4
98	110	2	1	4	1	4	3	4	4	3	3	3	3	2	2	2	2	2	2	2	2	3	2	2	2	3	2	3	3	2	2	2	2	2	3
99	56	1	2	3	3	5	5	5	5	5	5	5	4	4	5	5	5	5	5	4	5	5	4	5	5	5	5	5	5	5	5	5	5	5	4
100	50	1	2	3	3	5	5	5	5	5	5	5	5	5	5	5	5	5	5	5	5	5	5	5	5	5	5	5	5	5	5	5	5	5	1
101	61	2	2	3	2	4	4	4	4	3	4	5	3	3	3	3	3	3	3	3	3	3	3	4	3	3	4	3	3	3	3	3	4	4	3
102	79	2	1	3	2	4	4	4	3	3	4	4	4	3	3	3	3	3	3	3	4	3	3	4	2	3	3	3	3	3	3	4	4	3	3
103	35	1	2	3	3	4	5	5	5	5	5	5	5	5	5	5	5	5	5	5	5	5	5	5	5	5	5	5	5	5	5	4	5	5	5
104	42	2	1	4	1	3	3	2	3	3	3	2	2	2	2	2	2	2	2	2	2	2	2	2	2	1	2	2	2	2	2	2	3	2	2
105	135	2	2	3	1	2	2	2	2	2	1	3	2	1	1	1	1	1	1	1	1	1	1	1	1	1	1	1	1	1	1	1	1	1	1
106	121	2	2	3	2	4	4	4	4	4	4	3	3	1	2	2	3	3	2	4	4	4	5	4	1	1	2	1	1	3	1	1	1	1	2
107	108	1	2	3	2	4	4	4	4	4	4	4	4	3	3	4	4	4	4	4	4	4	4	4	4	4	4	4	4	3	2	3	3	4	4
108	127	2	2	3	2	4	4	4	4	4	4	4	4	4	4	4	4	3	2	2	2	2	4	4	3	3	3	3	3	3	3	3	4	4	4
109	46	1	2	3	2	3	3	3	3	3	3	3	3	3	3	3	3	3	3	3	3	3	3	3	3	3	3	3	3	3	3	3	3	3	3
110	143	2	2	3	1	4	3	3	4	4	4	4	4	2	2	2	1	2	2	3	3	3	3	3	2	2	5	3	3	3	4	3	4	3	2
111	54	2	2	3	3	4	2	4	4	4	4	4	4	4	3	3	3	4	4	4	4	4	4	4	4	4	4	4	4	3	3	3	3	3	3
112	131	1	1	3	2	4	4	4	4	4	4	4	3	3	2	2	2	2	2	2	2	2	2	3	2	4	2	3	4	2	3	3	4	4	3
113	59	2	2	3	2	5	5	4	4	3	3	4	4	4	4	4	4	4	4	4	4	4	4	4	4	4	5	5	5	5	5	5	4	4	4
114	65	2	1	3	1	3	2	2	3	4	3	3	3	3	4	3	3	3	3	3	3	3	3	3	3	3	3	3	3	3	3	3	3	3	3
115	36	1	2	3	1	3	3	3	3	3	3	3	3	3	3	3	3	3	3	3	3	3	3	3	3	3	3	3	3	3	3	3	3	3	3
116	85	2	2	3	3	3	3	3	3	3	3	3	3	3	3	3	3	3	3	3	3	3	3	3	1	2	3	3	3	3	3	3	3	3	3
117	46	2	1	3	3	5	5	5	5	5	5	5	5	5	5	5	5	5	4	4	4	4	5	5	4	5	4	4	4	4	4	4	4	5	4
118	226	2	2	3	1	5	5	5	5	5	5	5	5	5	3	3	2	2	3	2	3	3	3	4	3	3	3	1	2	2	2	3	3	3	3
119	99	2	2	3	3	3	3	3	3	3	3	3	3	3	3	3	3	3	3	3	3	3	3	3	1	1	1	3	3	2	2	3	2	2	3
120	122	1	2	3	2	5	4	5	5	5	5	5	5	2	1	3	3	1	1	3	3	3	2	2	4	4	4	4	2	1	4	4	4	4	1
121	56	1	1	3	1	3	3	3	3	3	3	3	3	3	3	3	3	3	3	3	3	3	3	3	3	3	3	3	3	3	3	3	3	3	3
122	29	2	2	3	3	5	5	5	5	4	4	5	5	5	5	5	5	5	3	4	4	4	5	4	5	5	5	3	5	4	5	5	5	4	3
123	52	1	1	3	2	4	4	4	4	3	3	3	3	3	3	3	3	3	3	3	3	3	3	3	3	3	3	3	3	3	3	3	3	3	3
124	114	2	2	3	2	4	4	4	4	4	4	4	4	4	3	3	3	3	3	4	3	3	3	3	3	4	4	4	4	3	4	4	4	4	4
125	66	1	2	3	2	5	5	5	5	5	3	4	4	2	2	2	2	2	3	3	3	3	2	3	3	4	4	4	3	2	4	4	4	4	1
126	112	2	1	3	2	4	4	4	4	4	4	4	4	2	2	3	3	3	3	3	3	3	3	4	3	3	3	3	3	3	3	3	3	3	3
127	64	1	2	3	2	4	4	4	4	4	4	3	3	3	2	2	3	2	2	2	5	4	3	4	3	2	4	4	4	3	3	3	3	3	3
128	111	2	1	3	3	5	5	5	5	5	4	5	4	3	2	2	3	3	3	3	3	2	3	3	2	2	2	2	3	2	2	4	4	4	3
129	57	2	1	3	2	4	4	4	4	4	4	4	4	3	3	3	3	3	3	3	3	3	3	3	3	3	3	3	3	3	3	3	3	3	2
130	250	2	2	3	3	4	4	3	3	4	3	3	3	2	2	2	2	2	2	2	2	3	3	3	2	2	3	3	2	2	2	2	4	2	2
131	258	2	2	3	2	4	4	4	4	4	4	4	4	4	4	4	4	4	4	4	4	4	4	4	4	4	4	4	4	4	4	4	4	4	4
132	89	2	1	3	2	5	5	5	5	5	5	5	5	5	5	5	5	5	5	5	5	4	3	3	2	4	4	4	4	3	3	4	4	4	4
133	71	2	1	3	2	4	4	4	4	4	4	4	4	3	3	3	3	3	3	3	3	3	3	3	3	3	3	3	3	3	3	3	3	3	2
134	124	2	2	3	2	4	4	4	4	4	4	4	4	2	2	2	4	3	3	3	3	3	3	3	4	3	3	3	3	3	3	3	2	2	4
135	44	2	3	2	3	4	2	4	2	4	2	3	4	4	4	5	3	1	2	3	3	3	5	2	5	4	3	4	3	2	4	4	4	2	3
136	122	2	1	3	1	5	4	3	3	4	3	3	3	3	3	3	2	2	3	4	3	3	3	3	2	2	2	3	3	3	3	2	3	3	3
137	63	2	2	3	3	4	4	4	4	4	4	4	4	2	2	3	3	2	2	3	3	2	2	3	3	3	3	3	3	3	3	3	3	3	3
138	72	2	1	3	3	5	4	5	4	4	4	4	4	3	3	3	3	3	4	4	4	4	4	4	4	3	3	3	4	3	3	3	3	3	3
139	34	2	2	1	1	3	2	5	1	3	2	3	3	4	4	5	3	3	3	3	3	3	4	5	2	3	3	2	3	2	4	1	3	2	3
140	52	1	2	3	2	4	4	4	4	4	4	4	4	4	4	4	4	4	4	4	4	4	4	4	4	4	4	4	4	4	4	4	4	4	4
141	65	2	1	3	3	5	5	5	5	5	3	4	1	1	1	1	1	1	1	1	1	1	1	1	1	1	1	3	3	3	3	3	3	3	3
142	38	2	1	3	3	5	5	5	5	5	3	3	2	2	3	4	2	1	1	1	2	1	1	1	1	2	1	2	1	1	1	1	1	1	1
143	74	1	2	3	3	5	5	5	5	5	5	5	5	4	4	3	4	4	4	4	4	4	4	4	4	4	4	4	4	4	4	4	4	4	4
144	150	1	4	3	2	4	3	3	4	3	5	4	4	3	2	2	2	3	4	3	3	4	3	3	4	4	4	4	4	4	4	4	4	4	4
145	183	2	2	3	3	5	5	5	5	5	3	3	3	2	2	2	3	3	2	3	3	3	3	3	3	3	3	3	4	3	4	3	3	3	3
146	58	2	2	3	3	5	5	5	5	5	3	3	3	3	3	3	3	3	3	3	3	3	3	3	3	3	3	3	3	3	3	3	3	3	3
147	140	2	2	3	3	5	5	5	5	5	3	3	3	3	3	3	3	3	3	3	3	3	3	3	3	3	3	3	3	3	3	3	3	3	3
148	46	1	1	1	2	4	4	4	4	4	4	4	3	3	4	4	4	4	3	4	4	3	4	4	4	3	4	4	4	4	4	4	4	4	4
149	51	2	1	1	1	4	4	4	4	4	4	4	4	4	4	4	4	4	4	4	4	4	4	4	4	4	4	4	4	4	4	4	4	4	4
150	41	2	1	2	3	4	4	4	4	4	4	4	4	3	3	3	3	3	3	3	3	3	3	3	3	4	4	4	4	4	4	4	4	4	4
151	56	2	1	1	3	4	4	4	4	5	5	5	5	5	5	5	5	5	5	5	5	5	5	5	5	5	5	5	5	5	5	5	5	5	5
152	62	1	2	3	2	3	3	3	3	3	3	3	3	3	3	3	3	3	3	3	3	3	3	3	3	3	3	3	3	3	3	3	3	3	4
153	64	2	1	1	1	3	3	3	3	3	3	3	4	3	3	3	3	3	3	3	4	4	3	2	3	2	3	2	3	3	3	3	4	4	3
154	74	1	1	2	2	3	3	3	3	3	3	3	3	3	3	3	4	3	3	3	3	3	3	3	3	3	3	3	3	3	3	3	3	3	3
155	103	1	1	3	2	5	5	5	5	5	5	5	5	2	2	2	2	2	3	3	3	3	3	3	2	3	2	2	2	2	2	2	4	4	2
156	91	1	1	3	1	3	4	4	4	4	4	4	4	3	4	4	4	3	4	4	4	4	4	4	4	4	4	4	4	4	4	4	5	4	4
157	63	2	1	1	1	1	5	5	5	5	5	5	5	5	5	5	5	5	5	5	5	5	5	5	5	5	3	3	3	3	3	3	3	3	4
158	155	2	1	1	1	4	2	4	4	4	3	3	3	1	1	1	3	3	4	3	3	4	4	4	4	4	3	3	3	4	4	3	3	3	3
159	56	1	1	2	2	5	5	5	5	5	5	5	5	5	5	5	5	5	5	5	5	5	5	5	5	5	5	5	5	5	5	5	5	5	5
160	52	1	2	2	1	5	5	5	5	5	5	5	5	5	5	5	5	5	5	5	5	5	5	5	5	5	5	5	5	5	5	5	5	5	5
161	47	1	1	2	1	3	3	3	3	3	3	3	3	3	3	3	3	3	3	3	3	3	3	3	3	3	3	3	3	3	3	3	3	3	3
162	39	1	1	3	2	5	5	5	5	5	5	5	5	5	5	5	5	5	5	5	5	5	5	5	5	5	5	5	5	5	5	4	5	4	5
163	130	1	1	3	2	4	4	4	4	4	4	4	4	2	2	2	2	2	3	2	3	3	3	3	3	3	3	3	3	2	3	3	3	3	2
164	134	1	2	3	1	5	4	4	4	4	4	4	4	1	1	1	1	1	1	2	3	2	2	2	2	2	2	2	2	4	3	3	4	2	1
165	41	2	1	2	2	1	1	4	1	3	4	3	4	3	2	2	2	2	2	2	2	2	1	4	1	3	2	2	2	1	2	1	4	3	2
166	40	1	1	2	3	5	5	5	5	5	5	5	5	5	5	5	5	5	5	5	5	5	5	5	5	5	5	5	5	5	5	5	5	5	5
167	93	2	1	2	3	4	4	4	4	4	4	4	4	2	2	1	1	1	1	1	2	3	3	3	3	2	4	3	3	2	3	2	3	3	3
168	61	2	1	2	2	3	3	3	2	3	3	3	3	3	4	4	4	4	4	4	4	4	4	4	5	3	3	3	4	3	4	4	4	4	4
169	97	1	2	3	1	4	4	4	4	4	4	4	4	4	4	4	4	3	3	3	3	3	3	3	2	4	4	4	4	3	4	4	4	4	1
170	99	1	1	2	2	4	4	4	4	4	4	4	4	3	3	3	3	3	3	3	3	3	3	3	3	3	3	3	3	3	3	3	3	3	3
171	91	2	1	2	1	4	4	4	4	4	4	4	4	4	4	4	4	4	4	4	4	4	4	4	4	4	4	4	4	3	3	3	4	4	3
172	47	2	1	2	3	4	3	3	3	3	3	3	3	3	3	3	3	3	3	3	3	3	3	3	3	3	3	3	3	3	3	3	3	3	3
173	46	2	1	2	2	4	4	4	4	4	4	4	4	4	4	4	4	5	4	4	4	4	4	4	4	4	4	4	4	4	4	4	4	4	4
174	51	1	1	3	2	4	4	4	4	4	4	4	4	4	4	4	4	4	4	3	4	4	4	4	4	4	4	4	4	5	5	4	4	4	3
175	46	1	1	2	2	5	5	5	5	5	5	5	5	5	5	5	5	5	5	5	5	5	5	5	5	5	5	5	5	5	5	5	5	5	5
176	121	1	1	3	3	3	4	4	2	3	3	3	3	3	3	3	3	3	3	4	3	4	4	3	2	2	2	2	2	2	3	2	2	2	2
177	42	1	1	2	3	2	1	1	1	1	1	1	1	1	1	1	1	1	1	1	1	1	4	1	5	1	1	1	1	1	1	1	2	2	1
178	65	1	1	2	1	4	4	4	4	4	4	4	4	4	4	4	4	4	4	4	4	4	4	4	4	4	4	4	4	4	4	4	4	4	4
179	35	1	2	2	2	2	1	1	1	1	1	1	1	1	1	3	2	2	3	2	2	2	3	2	3	2	3	2	1	3	2	5	5	5	5
180	57	1	1	2	1	4	4	4	4	4	4	4	4	4	4	4	4	4	4	4	4	4	4	4	4	4	4	4	4	4	4	4	4	4	4
181	64	2	2	2	2	4	4	4	4	4	4	4	4	4	4	4	4	4	4	4	4	4	4	4	4	4	4	4	4	4	4	4	4	4	4
182	97	1	1	2	2	5	5	4	4	4	4	5	4	5	4	5	4	4	4	5	5	3	4	4	4	4	4	4	3	3	4	3	4	4	4
183	40	2	1	2	3	1	1	1	1	1	1	1	1	1	1	2	1	1	1	1	1	1	2	1	1	1	2	2	1	1	3	2	2	3	1
184	46	2	1	2	2	3	3	3	3	3	3	3	3	3	3	3	3	3	3	3	3	3	3	3	3	3	3	3	3	3	3	3	3	3	3
185	113	2	1	2	1	5	4	5	5	5	5	5	5	3	3	3	3	3	3	4	4	4	4	4	4	4	4	4	4	4	4	4	4	4	4
186	95	1	1	2	1	4	4	4	3	4	3	3	3	3	3	3	2	3	2	3	4	4	3	4	3	3	5	3	3	3	3	3	5	4	4
187	78	2	1	2	2	5	5	5	5	5	5	5	5	3	3	3	3	3	3	3	3	3	3	3	3	3	3	3	3	3	3	3	3	3	3
188	136	2	1	1	1	5	5	5	5	4	4	4	5	3	2	2	2	2	3	2	2	5	3	3	2	3	5	3	3	3	3	4	5	4	3
189	78	1	2	3	3	3	4	3	3	3	3	3	3	3	3	3	3	3	5	3	3	3	1	3	1	1	1	1	1	4	1	1	1	1	3
190	70	2	1	2	3	4	4	4	4	4	3	3	3	2	2	2	2	2	2	2	2	3	3	4	3	2	3	3	3	3	3	3	3	3	3
191	36	1	1	2	1	5	5	5	5	5	5	5	5	5	5	5	5	5	5	5	5	5	5	5	5	5	5	5	5	5	5	5	5	5	5
192	121	2	2	3	2	4	4	4	5	4	4	4	4	3	3	3	3	3	3	3	4	3	3	3	1	3	3	3	3	4	3	4	4	3	2
193	117	2	1	2	2	4	4	4	4	4	4	4	4	4	4	4	4	4	4	4	4	4	4	4	4	4	4	4	4	3	4	4	4	4	4
194	177	1	1	3	3	5	5	5	5	5	5	5	5	1	3	3	3	4	5	4	3	3	3	3	4	5	5	5	5	5	5	5	5	5	5
195	63	1	1	2	1	4	4	4	4	4	4	4	3	3	3	3	3	3	3	3	3	3	3	3	2	3	3	3	3	3	3	3	3	3	3
196	50	2	2	2	2	4	4	4	4	4	4	4	4	4	4	4	4	4	4	4	4	4	4	4	4	4	4	4	4	4	4	4	4	4	4
197	89	2	1	2	1	4	4	4	4	4	4	4	4	2	3	3	2	3	2	2	2	3	3	3	2	2	3	3	3	3	3	3	2	3	3
198	102	2	1	2	3	4	4	4	4	4	3	4	4	3	3	3	3	3	3	3	3	3	3	3	2	4	3	4	4	3	3	4	4	3	2
199	107	2	1	2	2	4	4	4	4	4	3	5	5	3	2	2	2	2	3	4	3	3	3	4	3	3	4	4	4	4	4	4	4	4	3
200	62	2	1	1	3	5	5	5	5	5	5	5	5	2	2	2	2	2	2	2	2	2	2	2	5	5	5	5	5	5	5	5	5	5	5
201	100	1	1	2	1	4	4	4	4	4	4	4	4	4	4	4	4	4	4	4	4	4	4	4	4	4	4	4	4	4	4	4	4	4	4
202	90	2	1	2	2	4	4	4	4	3	4	3	3	2	2	2	2	2	2	2	3	2	2	3	2	2	2	2	2	2	2	2	2	2	2
203	93	2	1	3	3	4	4	4	4	2	4	4	3	2	2	2	3	3	3	4	4	4	3	3	2	2	2	2	2	2	2	2	2	2	2
204	39	1	3	2	3	5	5	5	5	5	5	5	5	5	5	5	5	5	5	5	5	5	5	5	5	5	5	5	5	5	5	5	5	5	5
205	123	2	2	3	2	4	4	3	4	4	3	4	3	2	2	2	2	2	2	3	3	2	3	3	2	2	2	2	2	3	3	3	3	3	2
206	154	1	1	2	3	4	3	3	4	4	4	3	3	2	2	2	2	2	2	2	2	2	2	2	2	2	4	4	4	3	3	3	3	3	3
207	65	1	2	3	2	1	5	5	5	5	5	5	5	5	5	5	5	5	5	5	5	5	5	5	5	5	4	4	4	4	4	4	4	4	4
208	69	2	1	1	3	4	4	4	4	3	4	4	4	4	4	4	4	4	4	4	4	4	3	2	3	3	3	3	3	3	3	4	4	4	4
209	70	1	1	2	1	4	4	4	4	4	4	4	4	4	4	4	4	4	4	4	4	4	4	4	4	4	4	4	4	4	4	4	4	4	4
210	57	2	1	2	2	4	4	4	4	3	3	4	4	3	2	2	2	2	2	2	2	2	2	2	2	2	2	2	2	2	2	2	2	2	2
211	98	1	1	2	2	5	5	5	5	5	4	5	5	3	3	3	3	4	3	4	3	4	3	4	1	4	3	3	4	4	4	4	4	3	2
212	69	1	1	2	1	4	4	4	4	4	4	4	4	4	3	3	3	3	3	3	3	3	3	3	3	3	3	3	3	3	3	3	3	3	3
213	75	2	1	1	1	4	3	2	2	3	4	4	3	2	1	1	1	3	2	2	2	2	2	2	2	2	2	3	3	3	3	3	3	3	3
214	118	2	1	2	1	4	4	4	4	5	2	3	3	2	2	2	1	2	2	3	2	3	3	4	1	1	2	2	2	2	2	2	3	2	2
215	49	1	1	1	2	4	4	4	4	4	4	4	4	3	3	3	4	3	3	4	4	4	4	5	5	4	4	4	4	4	4	4	4	5	3
216	71	2	1	2	2	5	5	5	5	5	5	5	5	5	5	5	5	5	5	5	5	5	5	5	5	5	5	5	5	5	5	5	5	5	5
217	86	2	2	3	3	5	5	5	5	5	3	3	3	3	3	3	3	3	3	3	3	3	3	3	3	3	3	3	3	3	3	3	3	3	3
218	171	2	1	2	1	4	4	3	4	4	4	4	4	3	4	3	3	3	3	4	4	4	4	4	3	4	4	4	4	3	4	4	4	4	4
219	38	1	1	2	3	3	3	3	3	3	3	3	3	3	3	3	3	3	3	3	3	3	3	3	3	3	3	3	3	3	3	3	3	3	3
220	53	2	1	2	2	4	4	4	4	3	4	4	4	3	2	2	2	2	2	2	2	2	2	2	2	2	2	2	2	2	2	2	2	2	2
221	109	2	1	1	3	5	5	5	5	5	5	5	4	2	2	2	3	3	3	3	3	3	3	4	4	4	4	4	5	4	4	4	4	4	3
222	89	1	1	2	1	4	4	4	4	4	4	4	4	4	4	4	4	4	3	4	4	4	4	4	4	4	4	4	4	4	4	4	4	4	4
223	77	1	1	2	2	3	3	4	4	4	3	3	3	3	3	3	3	3	3	3	3	3	3	3	3	3	3	3	3	3	3	3	3	3	3
224	48	1	1	3	2	4	4	4	4	4	4	4	4	4	4	4	4	4	4	4	4	4	4	4	4	4	4	4	4	4	4	4	4	4	4
225	92	1	1	2	3	5	5	5	5	5	5	5	5	5	5	5	5	5	5	5	5	5	5	5	5	5	5	5	5	5	5	5	5	5	5
226	50	1	1	3	3	1	5	5	5	5	5	5	5	5	5	5	5	5	5	5	5	5	5	5	5	5	5	5	5	5	5	5	5	5	5
227	136	2	1	2	2	3	2	2	3	4	3	3	3	2	2	2	2	2	2	2	2	2	2	3	1	1	2	2	3	3	2	2	2	2	2
228	256	1	1	1	1	5	5	5	4	3	4	4	4	2	2	2	3	3	2	2	2	3	2	3	2	3	3	3	3	2	3	4	3	3	2
229	74	1	1	2	3	4	4	4	4	4	5	5	4	3	3	3	3	3	3	3	3	3	3	3	3	3	3	3	3	3	3	3	3	3	3
230	108	1	1	2	2	4	4	4	4	4	4	4	3	2	2	2	2	2	3	2	3	3	3	3	3	3	3	3	3	3	3	3	3	3	3
231	42	1	1	1	3	4	4	4	4	4	4	4	4	4	4	4	4	4	4	4	4	4	4	4	4	4	4	4	4	4	4	4	4	4	4
232	36	1	1	2	3	3	3	3	3	3	3	3	3	3	3	3	3	3	3	3	3	3	3	3	3	3	3	3	3	3	3	3	3	3	3
233	47	2	1	1	1	3	3	3	3	3	3	3	3	3	3	3	3	3	3	3	3	3	3	3	3	3	3	3	3	3	3	3	3	3	3
234	76	1	1	1	2	4	4	4	4	4	4	4	4	4	4	4	4	4	3	4	4	4	5	4	3	3	3	3	3	3	3	3	4	3	3
235	57	1	1	1	3	4	4	4	4	4	4	4	4	4	4	4	4	4	4	4	4	4	4	4	4	4	4	4	4	4	4	4	4	4	4
236	55	2	1	1	1	5	4	4	4	4	4	4	4	4	4	4	5	4	4	4	4	4	4	3	4	4	4	4	4	5	5	5	5	4	5
237	78	1	2	3	1	3	3	3	3	3	3	5	4	4	2	4	3	4	4	4	4	5	5	5	5	3	3	3	3	3	3	3	3	3	3
238	65	2	1	1	2	5	5	5	5	5	5	5	5	3	2	3	3	3	5	4	4	5	5	5	5	5	5	5	5	5	5	5	5	5	5
239	83	2	1	1	2	4	4	4	4	4	4	4	4	4	4	3	3	3	3	4	4	4	4	4	4	4	4	4	4	3	4	4	4	3	3
240	90	2	1	1	3	4	3	4	4	4	3	3	4	3	3	3	3	3	3	3	3	3	3	3	3	3	3	3	3	3	3	3	3	3	3
241	80	2	1	1	2	4	4	4	4	4	4	4	4	3	3	3	2	3	3	3	3	3	3	3	3	2	3	3	3	3	3	3	3	3	4
242	49	2	1	1	3	5	5	5	5	5	5	5	5	3	3	3	2	3	3	4	4	4	4	5	5	5	5	5	5	5	5	5	5	5	3
243	78	2	1	1	1	4	4	4	4	5	4	4	4	2	2	2	3	3	2	4	4	4	4	5	3	4	3	4	4	3	3	3	4	4	3
244	54	1	1	1	3	4	4	4	4	4	4	4	4	4	3	3	3	3	3	3	3	3	3	3	3	3	3	3	3	3	4	3	4	3	2
245	76	2	1	1	1	5	5	5	5	5	5	5	5	4	3	3	3	3	3	4	3	4	4	4	4	3	5	4	5	3	4	4	4	4	3
246	108	2	1	1	2	4	4	4	5	4	4	4	3	2	2	2	2	2	4	3	2	4	3	4	3	3	4	4	4	4	4	4	4	4	5
247	62	2	1	2	2	5	5	5	5	5	5	5	5	3	3	3	3	3	3	3	3	3	3	3	3	3	3	3	3	3	3	3	3	3	3
248	97	1	1	1	1	3	4	4	4	4	4	4	4	4	4	4	4	4	4	4	4	4	4	4	4	4	4	4	4	4	4	4	4	4	4
249	84	2	1	1	1	4	4	4	4	4	3	4	4	3	3	3	3	3	3	3	3	3	3	3	3	3	3	3	3	3	3	3	3	3	3
250	77	1	1	1	2	3	3	3	3	3	3	3	3	3	3	4	3	3	3	3	3	3	3	2	2	2	3	3	3	2	3	2	3	3	3
251	96	2	1	1	1	5	4	4	4	4	4	4	4	3	3	3	3	4	3	4	3	4	3	4	4	4	4	4	4	4	4	4	4	4	5
252	61	2	1	1	2	4	4	4	4	4	4	3	4	3	2	2	2	4	3	4	2	4	4	4	2	2	2	2	4	2	3	4	4	4	1
253	73	1	1	2	2	5	5	5	5	5	5	4	5	3	4	4	4	4	4	4	4	4	4	4	4	4	4	4	4	3	3	3	5	5	5
254	49	1	1	1	1	4	4	4	4	4	4	4	4	4	4	4	4	4	4	4	4	4	4	4	4	4	4	4	4	4	4	4	4	4	4
255	92	2	1	1	3	4	4	4	4	4	4	4	3	3	3	3	3	3	4	4	4	4	4	4	3	3	4	3	3	3	4	3	3	3	3
256	79	2	1	1	2	4	4	4	4	4	4	4	4	5	4	4	4	4	5	5	5	5	4	5	5	4	4	5	4	5	5	5	4	4	4
257	84	2	1	1	2	3	3	2	2	4	4	4	4	2	2	2	2	2	2	2	4	3	2	2	2	2	2	2	2	2	2	2	2	2	2
258	100	2	1	1	1	4	4	5	3	3	4	4	4	4	3	3	3	3	3	3	3	3	3	3	3	3	3	3	4	3	4	4	3	3	3
259	80	2	1	1	3	4	4	2	3	4	4	4	3	2	2	1	1	2	3	3	2	3	3	4	3	3	4	4	3	3	4	4	4	4	3
260	135	2	1	1	2	4	4	4	4	4	4	4	4	2	1	1	1	1	3	2	3	4	3	3	3	3	3	3	3	3	3	3	3	3	3
261	106	2	2	3	1	4	4	3	3	3	4	4	3	4	3	2	2	2	2	2	3	4	4	4	4	4	4	5	4	4	4	4	4	3	2
262	92	1	1	1	1	4	4	4	4	4	4	4	4	4	4	4	4	4	4	4	4	4	4	4	4	4	4	4	4	4	4	4	4	3	3
263	92	2	1	1	2	4	4	4	4	4	3	4	4	2	1	1	1	1	1	1	2	2	2	2	2	2	2	2	2	3	3	2	3	3	3
264	64	1	1	2	2	4	4	4	4	4	4	4	4	4	4	4	4	4	4	4	4	4	4	4	4	4	4	4	4	4	4	4	4	4	4
265	51	2	1	1	3	3	3	3	3	3	3	3	3	3	3	3	3	3	3	3	3	3	3	3	3	3	3	3	3	3	3	3	3	3	3
266	94	2	1	1	3	4	4	4	4	4	4	4	4	3	3	3	3	3	3	4	4	4	4	4	4	4	4	4	4	4	4	4	4	4	4
267	46	1	1	1	1	1	1	1	1	1	1	1	1	1	1	1	1	1	1	1	1	1	1	1	1	1	1	1	1	1	1	1	1	1	1
268	32	1	1	1	1	3	3	3	4	4	4	5	5	5	5	5	5	5	4	3	4	4	4	4	4	4	4	4	4	3	4	4	4	5	4
269	116	2	1	1	3	4	4	4	4	4	4	4	4	3	3	3	2	2	3	2	2	4	3	4	2	3	4	4	3	4	4	4	4	4	3
270	94	2	2	1	2	4	3	4	3	4	3	3	3	3	3	3	3	3	3	3	3	3	3	3	3	3	3	3	3	3	3	3	3	3	3
271	49	1	4	4	3	5	5	5	4	4	5	5	4	5	5	5	5	5	5	5	5	3	4	4	4	5	4	3	3	1	2	2	3	2	1
272	34	1	1	2	2	5	5	4	4	5	5	5	5	5	5	5	5	5	5	5	5	5	5	5	5	5	5	5	5	5	5	5	5	5	5
273	107	2	1	1	2	3	3	3	3	3	3	4	3	3	3	3	3	3	3	3	3	3	3	3	3	3	3	3	3	3	3	3	3	3	3
274	45	2	1	2	3	5	5	5	5	5	5	5	5	5	5	5	5	5	5	5	5	5	5	5	5	4	5	5	5	5	5	5	5	5	5
275	55	2	1	1	2	4	3	3	3	3	3	4	3	4	4	4	4	5	4	3	4	4	3	3	3	4	5	4	3	3	4	4	4	4	3
276	191	1	1	2	1	4	4	4	4	4	4	4	3	3	3	3	3	3	3	4	4	4	4	4	3	3	4	3	4	4	4	3	4	3	5
277	104	1	1	1	2	4	4	4	4	4	3	3	3	2	2	3	2	2	2	2	2	3	3	3	2	2	2	3	3	3	3	3	4	3	2
278	170	2	1	1	2	4	3	3	3	4	4	4	3	3	3	3	3	3	3	4	3	3	3	3	3	3	4	3	2	3	4	3	4	3	3
279	100	2	1	1	3	3	3	3	4	4	3	4	4	2	1	1	1	1	3	4	2	2	3	4	3	3	3	3	2	2	3	3	3	3	1
280	73	2	1	1	1	1	1	1	1	1	1	1	1	1	1	1	1	1	1	1	1	1	1	1	1	1	1	1	1	1	1	1	1	1	1
281	79	2	1	1	1	4	1	4	4	4	4	4	4	4	4	4	4	4	4	4	4	4	4	4	4	3	4	4	4	4	4	4	4	4	4
282	177	2	1	1	3	4	4	4	4	4	4	4	4	3	2	2	2	2	3	3	3	3	4	4	3	3	3	3	3	3	4	4	4	4	3
283	157	1	1	1	1	4	4	3	3	4	3	4	3	1	1	1	1	1	2	3	3	3	2	2	1	1	5	3	3	3	4	2	4	3	1
284	58	1	1	3	2	5	5	5	5	5	5	5	5	5	5	5	5	5	4	5	5	5	5	5	5	5	5	5	5	5	5	5	5	5	5
285	74	1	2	2	1	4	4	4	4	4	4	4	4	4	4	4	4	4	4	4	4	4	4	4	4	4	4	4	4	4	4	4	4	4	4
286	79	2	1	1	1	4	4	4	4	4	4	4	4	4	4	4	4	4	4	5	4	4	4	4	4	4	4	4	4	4	4	2	1	2	3
287	83	1	2	3	2	4	4	4	4	5	5	5	5	4	4	4	4	4	4	4	4	4	4	4	4	4	4	4	4	4	4	4	4	4	4
288	175	2	1	1	2	4	4	4	4	4	4	4	4	4	2	2	3	3	3	3	3	3	4	3	2	2	2	3	3	2	4	4	3	2	2
289	201	2	1	1	3	5	5	5	5	5	5	5	5	3	3	3	3	3	3	3	3	4	3	3	3	3	4	3	4	3	4	4	4	4	4
290	124	2	1	2	2	3	3	3	3	3	3	4	3	3	3	3	3	3	3	3	3	3	3	3	3	3	3	3	3	3	3	3	3	3	3
291	102	1	1	1	1	1	4	4	4	4	4	4	4	3	2	2	2	2	2	3	2	4	4	4	3	3	3	3	3	3	3	3	3	3	3
292	99	2	1	1	2	4	4	4	4	4	4	4	4	2	2	2	2	2	2	3	3	3	3	3	2	2	2	2	2	2	2	2	2	2	2
293	95	2	1	1	2	5	5	5	5	5	5	5	5	3	3	3	3	3	3	3	4	4	4	4	3	3	4	3	5	3	5	4	5	3	3
294	63	2	1	3	2	4	4	4	4	4	4	4	4	2	4	2	2	2	3	5	5	5	5	5	5	5	5	5	3	3	3	3	3	3	3
295	70	1	2	3	2	5	5	4	4	2	4	4	3	3	3	3	4	4	3	3	3	3	3	3	3	3	5	5	4	4	3	4	4	3	3
296	84	1	2	3	1	4	4	4	4	4	3	3	3	2	2	2	3	2	4	4	4	4	4	4	1	2	2	3	3	3	4	4	4	3	3
297	91	2	1	1	2	5	4	4	3	4	4	4	3	2	2	2	2	2	2	2	4	2	2	2	4	2	4	4	4	3	4	4	2	4	4
298	321	2	1	2	2	5	4	5	4	4	3	3	3	2	1	2	2	2	3	3	3	3	3	3	3	3	4	3	3	3	4	3	3	3	2
299	91	2	1	1	2	4	4	3	4	4	3	4	3	2	2	2	3	2	2	3	3	3	2	3	2	3	3	3	2	2	3	4	5	3	3
300	151	1	1	1	1	3	2	3	2	3	3	3	3	1	1	1	1	1	1	1	1	1	1	1	2	3	2	3	3	2	3	2	2	3	3
301	87	1	1	2	1	4	4	4	4	4	3	3	3	3	3	2	3	3	4	4	2	3	3	3	3	3	3	3	3	4	3	2	3	3	2
302	164	1	1	2	1	5	4	5	4	5	4	4	4	2	3	2	2	3	3	3	4	5	3	3	2	3	5	4	4	3	4	3	5	3	2
303	93	2	1	3	1	4	4	4	4	4	4	4	4	4	4	4	4	4	4	4	4	4	4	4	4	4	4	4	4	4	4	4	4	4	4
304	108	1	1	2	2	4	4	4	4	4	4	4	4	4	4	4	4	4	4	4	4	4	4	4	4	4	4	4	4	3	3	3	4	3	3
305	142	2	1	1	2	4	5	5	4	5	3	3	3	2	2	2	2	2	3	3	3	3	3	3	3	3	3	3	4	3	3	3	3	3	1
306	54	2	1	1	3	3	3	3	3	3	3	3	3	3	3	3	3	3	3	3	3	3	3	3	3	3	3	3	3	3	3	3	3	3	3
307	100	1	1	2	2	4	4	4	4	4	4	4	4	4	4	4	4	4	4	4	4	3	3	3	3	3	3	3	3	3	3	3	3	3	3
308	98	2	1	1	2	3	4	5	4	4	4	4	3	1	1	1	1	1	1	5	1	1	1	5	1	1	1	1	1	1	1	1	1	1	1
309	33	1	2	3	2	4	5	5	5	5	5	5	5	5	5	5	5	5	5	5	5	4	4	4	4	4	5	4	4	5	5	5	4	5	5
310	68	2	1	1	2	4	4	4	4	4	4	4	4	4	4	4	4	4	4	4	3	4	4	4	4	4	4	4	4	4	4	4	4	4	4
311	160	2	1	1	1	4	4	4	4	4	3	3	3	3	3	3	3	3	3	3	3	4	3	4	4	3	4	3	3	3	4	3	4	3	3
312	93	1	1	3	3	5	5	5	5	5	5	5	5	5	5	5	5	5	5	5	5	5	5	5	5	5	5	5	5	5	5	5	5	5	5
313	89	2	2	3	2	4	4	4	4	4	4	4	4	3	3	3	3	4	3	4	4	4	4	3	3	3	3	3	3	3	3	4	4	4	3
314	82	1	1	3	2	5	5	5	5	5	4	4	4	3	2	3	2	3	3	4	4	3	3	4	2	2	3	3	3	3	3	2	4	3	3
315	108	2	1	1	3	5	4	5	5	5	5	5	4	1	3	3	3	4	2	4	3	3	2	4	3	1	1	1	2	1	1	1	1	1	1
316	98	2	2	3	2	4	4	4	4	4	4	4	4	4	4	4	4	4	4	4	4	4	4	4	4	4	4	4	4	4	4	4	4	4	4
317	46	1	1	2	2	3	3	4	3	3	4	3	2	2	3	4	4	4	3	3	3	3	4	3	3	3	2	3	3	3	3	3	3	2	2
318	263	2	1	1	2	4	3	2	2	4	3	4	2	1	2	2	1	2	2	2	2	2	2	3	2	2	3	3	2	2	3	2	3	3	2
319	66	1	1	1	1	4	4	4	4	4	3	3	3	3	3	3	3	3	3	3	3	3	3	3	3	3	3	3	3	3	3	3	3	3	3
320	90	2	1	1	3	5	5	5	5	5	5	5	5	5	5	5	4	3	3	3	3	3	3	3	3	3	3	3	3	3	3	3	3	3	2
321	44	2	1	1	2	4	4	4	4	4	4	4	4	4	4	4	4	3	4	4	4	4	4	4	4	4	4	4	4	4	4	4	4	4	4
322	338	2	1	1	2	4	4	4	4	4	3	4	4	2	2	2	2	2	2	3	2	2	2	3	2	2	3	3	3	3	2	4	4	3	2
323	62	1	1	2	2	4	4	4	4	4	4	4	4	4	4	4	4	4	4	4	3	4	4	4	4	4	4	4	4	3	3	3	4	4	3
324	213	2	1	1	3	4	4	3	3	3	3	3	3	2	2	2	2	2	3	3	3	4	3	3	2	2	3	3	3	2	2	2	3	2	1
325	81	2	1	1	1	5	5	5	5	5	5	5	5	5	5	5	5	5	5	5	5	5	5	5	5	5	5	5	5	5	5	5	5	5	5
326	155	2	1	2	3	4	4	4	4	4	3	4	3	2	2	2	2	3	2	3	3	3	3	3	3	3	3	3	4	3	2	3	3	2	2
327	181	2	1	2	2	4	4	4	4	4	3	4	4	3	3	3	3	3	3	3	4	4	4	4	4	4	4	4	4	3	4	4	4	4	3
328	152	2	1	1	2	5	4	4	4	4	2	4	4	2	2	3	2	3	3	3	3	4	4	4	2	3	3	3	3	4	4	3	4	3	2
329	186	2	1	1	2	4	4	4	3	4	3	4	4	3	2	2	2	2	2	3	3	3	3	3	2	2	2	2	2	2	3	2	3	2	2
330	62	2	1	3	2	4	4	4	4	4	4	4	4	4	4	4	4	4	4	4	4	4	4	4	4	4	4	4	4	4	4	4	4	4	4
331	147	1	1	2	1	4	4	4	4	5	4	4	4	3	3	3	3	3	2	4	3	4	3	4	4	4	4	3	3	4	3	4	4	3	4
332	147	2	1	1	3	5	5	5	5	5	5	5	4	2	1	2	3	3	3	3	3	3	3	3	3	3	3	3	3	3	3	3	4	3	2
333	62	1	1	1	1	1	1	2	4	3	2	2	3	4	2	3	3	3	2	2	2	4	3	5	4	4	2	2	2	2	2	3	2	2	2
334	120	2	1	1	2	4	4	4	4	4	5	4	4	3	2	2	2	3	3	4	3	3	3	3	5	4	5	5	5	5	5	5	5	5	3
335	98	1	1	2	1	5	4	4	4	5	5	5	5	2	3	1	2	3	3	3	4	5	3	4	1	3	5	3	4	3	4	3	4	3	1
336	157	2	1	1	2	4	3	3	4	4	3	5	3	2	2	3	2	3	3	3	4	4	3	3	3	4	4	3	3	2	3	4	5	4	1
337	220	2	1	1	3	4	3	3	3	3	3	4	3	2	2	2	2	2	3	2	3	3	2	2	2	2	4	3	2	2	2	2	3	3	2
338	106	2	1	1	2	4	3	4	3	3	4	4	3	3	3	3	3	3	3	3	3	3	3	3	2	3	3	3	3	3	2	3	3	2	2
339	118	1	1	1	2	4	4	4	4	4	4	4	4	3	2	2	3	3	2	3	3	4	4	4	3	3	3	3	3	3	4	3	3	3	3
340	79	2	1	1	3	5	4	5	5	5	5	5	5	3	3	3	3	3	3	4	3	4	4	4	2	3	3	3	4	4	3	4	4	3	2
341	105	1	1	1	3	5	5	5	5	5	5	5	5	3	3	3	3	3	3	5	4	5	4	4	4	4	4	4	4	4	4	4	4	4	4
342	160	2	1	1	3	5	3	4	4	4	3	4	3	2	2	1	2	2	3	3	4	3	3	4	2	2	2	2	3	3	3	3	4	3	3
343	58	2	2	3	2	4	3	3	3	3	3	3	3	3	3	3	3	3	3	3	3	3	3	3	3	3	3	3	3	3	3	3	3	3	3
344	96	1	1	1	3	4	3	5	4	2	5	5	5	2	3	4	3	2	3	4	4	5	3	4	4	4	4	4	4	4	4	5	4	4	4
345	78	2	1	1	3	3	3	3	3	3	3	3	3	3	3	3	3	3	3	3	3	3	3	3	3	3	3	3	3	3	3	3	3	3	1
346	301	2	1	1	2	4	4	5	1	5	5	5	4	4	4	4	4	4	4	4	4	4	4	4	5	4	4	5	5	5	4	4	5	5	4
347	56	2	1	1	2	4	4	4	4	3	3	3	3	3	2	2	2	2	2	2	2	2	2	2	2	2	2	2	2	2	3	2	2	2	2
348	42	1	1	1	1	1	2	3	2	3	3	2	4	4	3	2	3	3	2	5	3	1	2	3	2	4	2	3	2	3	4	3	3	3	2
349	76	2	1	2	3	4	4	4	4	4	4	4	4	3	3	3	3	3	3	3	3	3	3	3	3	3	3	3	3	3	3	3	4	3	3
350	52	1	1	1	2	4	4	4	4	4	4	4	4	4	4	4	4	4	4	4	4	4	4	4	4	4	4	4	4	4	4	4	4	4	4
351	121	2	2	1	2	5	5	5	5	5	5	5	5	5	3	4	1	3	4	5	5	5	5	5	5	4	5	4	3	5	5	4	4	4	5
352	124	2	1	1	3	5	3	3	4	5	4	5	3	3	2	1	1	1	3	5	3	2	3	2	2	3	4	5	3	3	3	4	5	3	2
353	92	2	1	1	3	4	4	4	4	4	4	4	4	2	2	2	2	2	3	2	2	3	3	3	3	3	3	3	3	3	3	3	3	3	3
354	60	1	1	1	2	4	4	4	4	5	4	4	4	3	4	4	5	3	3	3	2	3	4	4	4	2	4	4	4	2	3	2	3	3	2
355	146	1	1	1	2	5	4	4	4	4	4	4	4	3	3	2	2	2	3	3	3	3	3	3	4	4	4	4	4	3	4	4	4	4	4
356	53	2	1	1	3	5	5	5	5	5	5	5	5	5	5	5	5	5	5	5	5	5	5	5	5	5	5	5	5	5	5	5	5	5	4
357	114	2	1	1	3	5	4	4	4	4	3	4	4	2	3	3	3	3	3	3	3	4	4	3	2	3	4	3	3	3	3	3	4	3	3
358	97	2	1	1	3	5	5	5	5	5	5	5	5	3	3	3	3	3	3	4	4	4	4	4	4	4	4	3	3	4	4	4	4	4	4
359	75	2	2	4	2	4	4	4	3	3	3	3	3	3	3	3	3	3	3	3	3	3	3	3	3	3	3	4	4	3	2	2	2	2	3
360	142	2	2	3	1	4	4	4	4	4	3	4	3	2	2	2	3	3	3	3	4	3	3	4	2	3	3	3	3	3	4	4	4	3	3
361	104	1	1	2	2	2	4	4	4	3	3	4	5	4	4	3	3	3	4	3	4	1	3	3	3	3	2	4	4	3	5	3	4	2	2
362	170	2	1	1	2	4	4	4	4	4	3	4	3	2	2	2	2	2	2	3	3	3	3	3	2	3	3	3	3	3	3	3	3	3	3
363	74	2	1	1	2	4	4	4	4	4	4	4	4	2	2	3	3	2	3	4	3	4	4	4	3	3	4	4	3	4	4	4	4	3	2
364	68	1	2	3	1	3	3	3	3	3	3	3	3	3	3	3	3	3	3	3	3	3	3	3	3	3	3	3	3	3	3	3	3	3	3
365	264	2	1	1	2	4	4	4	4	4	2	4	3	1	2	3	2	3	3	3	3	4	3	3	3	2	4	3	4	3	3	4	4	3	2
366	46	2	1	1	1	5	4	4	2	2	3	2	3	3	3	2	2	5	3	2	5	3	3	2	2	2	4	5	4	4	4	3	3	5	5
367	183	1	1	2	1	3	4	4	4	4	4	3	2	1	1	1	1	1	2	2	1	2	2	1	3	4	3	3	2	3	2	3	4	4	3
368	117	2	1	1	2	4	4	4	4	4	4	4	4	3	3	3	3	3	3	3	3	3	3	3	3	3	3	3	3	3	3	3	3	3	3
369	64	1	1	1	3	2	2	2	2	5	4	2	4	3	2	5	3	4	3	2	4	3	3	3	2	2	3	3	4	3	3	3	4	2	2
370	57	1	1	1	2	4	4	4	4	4	4	4	4	4	4	4	5	4	4	4	4	4	4	4	5	5	5	4	4	4	4	4	4	4	4
371	50	2	1	3	2	5	5	5	5	5	5	5	5	5	3	3	3	3	3	3	3	3	3	3	3	3	3	3	3	3	3	3	3	3	3
372	54	1	1	1	2	4	4	4	4	4	4	4	4	4	4	3	3	3	3	3	4	4	4	3	3	3	3	4	5	5	4	4	3	3	3
373	51	1	1	2	1	5	5	5	5	5	5	5	5	5	5	5	5	5	5	5	5	5	5	5	5	5	5	5	5	5	5	5	5	3	3
374	74	1	1	1	1	5	5	5	5	5	5	5	5	5	5	5	5	5	5	5	5	5	5	5	5	5	5	5	5	5	5	5	5	5	5
375	52	1	1	1	2	3	3	3	3	3	3	3	3	3	3	3	3	3	3	3	3	3	3	3	3	3	3	3	3	3	3	3	3	3	3
376	63	2	1	2	1	5	5	5	5	5	5	5	5	5	5	5	5	5	5	5	5	5	5	5	5	5	5	5	5	5	5	5	5	5	5
377	39	1	1	1	1	1	1	1	1	1	1	1	1	1	1	5	5	5	1	5	5	5	5	4	5	5	5	4	5	4	5	4	5	5	5
378	112	1	1	1	2	4	4	4	4	4	4	4	4	3	3	3	3	3	3	4	2	4	4	4	3	3	3	3	3	3	4	4	4	4	3
379	48	1	2	2	2	3	3	3	3	3	4	4	4	4	4	4	4	4	4	4	4	4	4	4	4	4	4	4	4	4	4	4	5	5	4
380	109	2	1	1	3	5	4	4	4	4	3	4	4	2	3	3	2	2	3	4	3	4	4	4	2	2	3	3	3	3	3	3	3	3	3
381	78	1	2	3	1	5	5	5	5	5	5	5	5	5	4	4	4	4	4	4	4	4	4	4	4	4	5	4	4	5	5	5	5	5	5
382	40	2	1	1	1	4	4	4	4	4	4	4	4	4	4	4	4	4	4	4	4	4	4	4	4	4	4	4	4	4	4	4	4	4	4
383	163	1	1	2	3	4	3	3	3	4	3	4	4	3	3	3	3	3	3	3	3	3	3	3	3	4	4	4	4	3	3	4	4	4	3
384	62	1	1	1	2	4	4	4	4	4	4	4	4	4	4	4	4	4	4	4	4	4	4	4	4	4	4	4	4	4	4	4	4	4	4
385	132	2	2	4	1	4	4	4	4	4	4	4	4	3	3	3	3	3	3	3	3	3	3	3	3	2	2	2	2	4	2	1	1	1	1
386	68	1	1	1	1	4	4	4	4	4	4	4	4	4	4	2	2	2	3	5	4	3	3	3	3	3	3	3	3	2	2	3	2	4	4
387	94	1	1	1	1	3	4	4	4	3	3	3	3	3	3	3	3	3	3	4	3	2	2	2	3	3	3	3	3	3	3	2	3	3	3
388	43	1	1	1	2	3	3	3	3	3	3	3	3	3	3	3	3	3	3	3	3	3	3	3	3	3	3	3	3	3	3	3	3	3	3
389	476	1	1	2	1	4	4	3	4	4	4	4	4	2	3	3	3	3	2	3	3	3	3	3	3	3	4	3	3	3	4	3	3	3	3
390	313	1	2	2	3	4	4	4	3	4	3	3	2	2	2	3	4	3	2	4	3	3	4	3	2	2	1	3	4	3	2	2	4	2	1
391	34	1	1	1	3	5	4	2	2	2	4	4	3	3	4	4	4	3	1	1	1	2	3	3	4	4	4	5	5	5	5	4	5	5	4
392	85	2	1	1	2	5	5	5	5	5	5	5	5	3	2	2	2	4	3	5	4	4	4	4	3	3	3	3	3	3	4	2	3	3	2
393	79	2	1	1	2	4	4	4	4	4	4	4	4	2	2	2	3	3	3	3	3	3	3	3	3	2	2	3	3	3	4	3	4	3	2
394	58	1	1	2	1	4	4	4	4	4	4	4	4	4	4	4	4	4	4	4	4	4	4	4	4	4	4	4	4	4	4	3	4	4	4
395	114	1	1	1	1	4	4	4	4	4	3	3	4	3	3	3	3	3	3	4	3	4	3	4	3	3	3	3	3	4	3	4	4	3	3
396	58	1	1	2	2	3	3	3	3	3	3	3	3	3	3	3	3	3	3	3	3	3	3	3	3	4	2	4	4	2	2	2	3	1	3
397	84	2	2	3	2	3	3	3	3	3	3	3	3	3	3	3	3	3	3	3	3	3	3	3	3	3	3	3	3	3	3	3	3	3	3
398	76	2	1	2	2	5	5	4	5	5	4	5	4	1	1	1	1	1	1	1	1	1	2	2	2	3	2	2	2	2	4	4	4	4	2
399	126	1	1	2	1	4	4	4	4	4	4	4	4	3	3	3	3	3	3	4	4	4	3	3	3	4	4	4	4	4	4	4	4	4	3
400	94	2	1	1	2	4	4	4	4	4	3	4	4	1	1	1	1	1	1	1	1	1	1	1	1	1	1	1	4	1	1	3	4	2	1
401	93	2	2	3	2	4	5	4	4	4	4	4	4	4	3	3	4	3	3	4	3	4	3	4	4	4	4	4	4	5	3	4	4	4	4
402	121	1	1	2	2	4	3	4	4	3	4	4	4	2	3	3	3	3	3	3	4	4	3	4	3	3	4	3	4	3	4	4	5	3	3
403	119	2	1	1	1	4	4	4	4	4	3	4	4	4	3	4	3	3	3	3	3	4	3	4	3	3	3	3	4	3	3	4	4	4	4
404	116	2	1	3	2	4	3	2	4	4	3	5	5	1	1	1	1	1	1	3	2	2	1	1	1	4	3	4	4	4	3	4	4	4	3
405	168	1	1	1	1	4	4	4	4	4	3	4	3	3	3	3	3	3	3	4	3	3	3	3	3	3	4	3	3	3	3	3	3	3	5
406	143	2	1	2	2	5	5	5	5	5	5	5	5	5	3	2	2	2	3	3	3	3	3	3	2	3	3	3	4	3	3	4	4	4	3
407	196	1	1	2	3	4	3	3	3	3	4	4	4	3	3	3	4	4	3	4	3	3	3	3	3	3	5	3	3	3	3	3	4	3	3
408	106	2	1	1	2	4	3	2	3	3	3	3	3	3	3	3	3	3	3	3	3	3	3	3	3	3	3	3	3	3	3	3	3	3	3
409	79	1	1	1	3	5	5	4	3	4	5	5	5	3	3	3	3	3	3	3	3	3	3	3	4	4	3	4	4	4	5	5	4	5	4
410	92	2	1	1	2	4	4	4	4	4	4	4	4	3	3	3	3	3	3	3	3	3	3	3	3	3	3	3	3	3	3	3	3	3	3
411	54	1	1	1	2	3	3	3	3	3	3	3	3	3	3	3	3	3	3	4	3	4	3	4	3	3	3	3	3	4	3	4	4	3	3
412	79	2	1	3	2	4	4	4	4	5	4	4	4	1	1	1	1	1	1	2	2	2	2	3	3	3	3	3	3	3	3	4	4	4	1
413	187	2	1	1	1	4	4	4	4	4	4	4	4	4	4	4	4	4	4	4	4	4	4	4	4	4	4	4	4	4	4	3	3	4	4
414	197	2	1	1	3	4	4	4	3	3	3	4	4	3	3	2	2	2	3	3	3	3	3	3	2	2	4	3	4	3	3	3	3	3	3
415	120	2	1	1	3	5	4	4	4	4	4	4	2	2	2	2	2	2	2	4	5	4	4	4	3	3	3	3	4	3	4	4	4	4	3
416	47	2	1	1	3	4	4	4	4	4	4	4	4	4	4	4	4	3	3	3	3	3	3	3	3	3	3	3	3	3	3	3	3	3	3
417	107	1	1	2	3	3	3	4	4	4	3	4	3	3	3	3	3	3	3	3	3	3	3	3	3	3	3	3	3	3	3	3	3	3	3
418	50	2	1	1	3	5	4	3	4	3	3	3	3	4	3	4	4	4	4	3	4	4	4	4	5	3	3	3	3	4	4	4	4	4	4
419	50	1	1	2	1	1	4	4	5	5	4	4	4	4	4	3	3	2	3	3	4	4	4	2	4	4	4	4	3	4	3	3	3	3	3
420	39	2	1	1	2	5	3	3	3	3	3	3	3	3	3	3	3	3	3	3	3	3	3	3	3	3	3	3	3	3	3	3	3	3	3
421	93	2	1	1	1	5	5	5	5	5	5	5	5	3	3	3	3	3	3	4	4	4	3	5	4	5	5	5	5	5	5	5	5	5	5
422	73	1	1	1	1	5	5	5	5	5	4	4	4	1	1	1	1	1	1	1	1	1	1	1	1	1	1	4	4	3	4	1	4	3	1
423	65	2	1	1	2	4	3	3	4	4	4	4	4	3	4	4	3	3	3	4	4	4	3	3	4	4	4	4	4	4	4	4	4	4	3
424	89	1	1	1	1	1	4	4	4	4	4	4	4	4	5	3	3	3	3	3	4	4	4	4	4	3	4	4	4	4	3	4	3	4	4
425	41	1	1	1	2	4	4	4	4	4	4	4	4	4	4	4	4	4	4	4	4	4	4	4	4	4	4	4	4	4	4	4	4	4	4
426	68	1	1	2	2	4	4	4	4	4	4	4	3	2	2	2	2	2	2	2	2	2	2	2	2	2	2	2	2	2	2	2	2	2	2
427	83	2	1	2	2	4	4	4	4	4	4	4	4	2	3	3	3	3	3	3	3	3	3	3	3	3	3	3	3	3	3	3	3	3	3
428	118	2	2	4	2	4	4	4	4	4	4	4	4	3	3	3	3	4	3	4	4	3	4	4	2	3	3	2	3	3	2	3	4	2	2
429	118	1	2	4	2	4	4	4	4	3	5	5	3	2	2	2	2	4	3	4	4	3	4	4	2	2	1	3	3	1	3	5	5	2	2
430	78	2	1	3	2	4	4	4	4	4	4	4	4	4	3	3	3	3	3	3	3	3	3	3	3	3	3	3	3	3	3	3	3	4	4
431	110	1	1	1	2	4	4	3	2	4	4	4	3	1	2	1	1	1	1	3	1	3	2	2	3	5	5	4	4	3	3	5	5	4	2
432	67	1	1	2	1	3	4	4	4	3	5	4	4	4	4	3	4	4	4	4	4	4	4	4	4	4	4	4	4	4	4	5	5	5	5
433	49	2	1	2	2	4	4	4	4	4	4	4	4	4	4	4	4	4	4	4	4	4	4	4	4	4	4	4	4	4	4	4	4	4	4
434	103	2	1	1	1	5	5	5	5	5	4	5	5	5	3	3	2	4	5	5	5	5	5	5	2	3	3	4	5	4	5	5	5	4	2
435	48	2	1	3	3	4	4	4	4	4	4	3	3	3	4	3	3	2	2	4	4	4	4	3	4	2	4	3	3	4	3	3	3	4	3
436	142	2	2	4	2	4	4	4	4	4	4	4	4	3	2	2	2	3	3	4	3	3	3	4	2	3	3	3	3	2	3	3	3	3	3
437	88	2	1	2	2	4	4	4	4	3	3	3	3	3	3	3	3	3	3	3	4	3	3	4	3	3	3	4	4	4	4	4	3	4	3
438	133	1	2	2	1	4	4	4	4	3	4	4	4	4	4	4	4	4	4	4	4	4	4	4	4	4	4	4	4	4	4	4	4	4	4
439	60	2	1	3	2	4	4	4	4	3	3	3	3	3	3	3	3	3	3	3	3	3	3	3	3	4	3	3	3	3	3	3	3	4	4
440	83	2	1	1	1	4	4	4	4	4	3	4	3	4	4	4	2	3	3	3	3	3	3	3	3	3	3	3	3	2	2	2	2	3	3
441	143	2	1	1	2	4	4	4	4	4	4	4	4	2	2	2	2	2	3	3	3	3	3	3	3	3	3	3	4	3	4	4	5	4	2
442	103	2	1	2	2	4	3	3	3	3	3	3	3	3	3	3	3	3	3	3	3	3	3	3	3	3	3	3	3	3	3	4	4	3	3
443	47	2	1	1	3	5	5	5	5	5	5	5	5	5	5	5	5	5	5	5	5	5	5	5	3	5	5	5	5	3	3	3	4	3	3
444	72	2	2	3	2	4	4	4	4	4	4	4	4	4	4	4	4	4	4	4	4	4	4	4	4	4	4	4	4	4	4	4	4	4	4
445	43	1	1	2	1	3	3	3	3	3	3	3	3	3	3	3	3	3	3	3	3	3	3	3	3	3	3	3	3	3	3	3	3	3	3
446	128	2	2	3	2	4	4	3	3	4	3	4	3	5	3	2	3	3	3	4	3	4	4	4	2	2	4	3	3	3	3	3	5	4	1
447	101	1	2	4	1	4	4	4	4	3	4	4	3	2	2	2	2	4	4	4	4	3	4	4	2	4	3	3	3	2	2	4	4	2	2
448	110	2	1	2	2	4	4	3	3	4	3	3	3	3	3	3	3	3	3	4	3	4	3	4	3	3	4	4	4	3	3	4	4	4	4
449	93	2	1	2	2	4	4	3	3	3	4	4	4	2	2	3	3	3	3	4	3	3	3	3	3	3	3	3	3	3	3	3	3	3	3
450	219	2	2	1	1	5	4	4	3	4	4	4	4	4	3	4	4	4	4	3	4	4	4	4	1	4	4	4	4	3	4	5	5	4	2
451	65	2	1	1	2	5	5	5	5	5	3	3	3	3	3	3	3	3	3	3	3	3	3	3	3	3	3	3	3	3	3	3	3	3	3
452	48	2	1	3	2	4	4	4	4	4	4	4	4	4	4	4	4	4	4	4	4	4	4	4	4	4	4	4	4	4	4	4	4	4	4
453	45	1	1	2	3	4	4	4	4	4	4	4	4	4	4	4	4	4	4	4	4	4	3	3	3	3	3	3	3	3	3	3	3	3	3
454	73	1	1	2	1	4	4	4	3	3	3	4	3	4	3	3	3	3	3	4	4	4	3	3	3	4	4	3	3	3	3	3	3	3	4
455	84	2	2	3	2	4	4	4	4	4	4	4	4	4	4	4	4	4	4	4	4	4	4	4	4	4	4	4	4	4	4	4	4	4	4
456	60	2	2	3	2	5	5	5	5	3	2	5	5	5	3	2	3	3	5	5	5	5	5	5	5	5	2	3	4	1	5	5	5	2	1
457	166	1	2	4	2	4	3	4	4	4	4	4	4	3	3	3	3	3	3	4	4	3	4	4	3	3	3	3	3	3	2	4	4	3	2
458	87	2	1	1	3	4	4	3	3	3	3	3	3	2	3	3	3	3	3	3	2	3	3	3	2	3	3	3	3	2	3	3	3	3	2
459	62	2	1	2	3	4	4	4	4	4	4	4	4	4	4	4	4	4	4	4	4	4	4	4	4	4	4	4	4	4	4	4	4	4	4
460	82	2	2	3	2	4	3	3	4	4	3	3	3	2	2	2	2	2	2	4	3	3	4	4	2	3	3	3	3	2	3	3	4	3	3
461	48	2	1	4	3	5	5	5	5	5	5	5	5	5	5	5	5	5	5	5	5	5	5	5	5	5	5	5	5	5	5	5	5	5	5
462	105	2	1	1	2	4	4	3	3	4	3	4	2	2	2	2	2	2	2	2	2	4	3	4	4	4	4	4	3	3	4	4	4	2	1
463	75	2	1	1	2	4	4	4	4	4	4	4	4	2	2	2	2	2	3	4	4	2	2	4	3	4	4	4	3	3	4	4	4	2	2
464	66	1	2	3	1	4	4	4	4	4	4	4	4	4	4	4	4	4	4	4	4	4	4	4	4	4	4	4	4	4	4	4	4	4	4
465	111	2	2	3	2	5	5	5	5	4	4	4	4	4	4	4	3	3	3	3	4	3	3	4	3	3	3	3	3	3	2	4	4	3	2
466	61	2	1	3	2	4	4	4	4	4	4	4	4	4	4	4	5	4	4	4	4	4	4	5	4	4	4	4	4	4	4	4	4	4	4
467	675	2	1	2	3	4	4	4	4	4	4	4	4	2	2	2	2	2	2	3	2	3	3	2	1	3	3	2	4	3	4	4	4	2	2
468	113	2	1	1	1	5	5	5	5	5	5	5	5	5	5	5	5	5	5	5	5	5	5	5	5	5	5	5	5	5	5	5	5	5	5
469	146	1	1	3	2	4	3	2	2	4	5	5	5	5	3	2	3	4	3	3	5	5	3	3	2	3	5	3	4	4	4	4	4	4	3
470	74	1	1	1	2	4	4	3	4	4	4	4	4	2	4	3	4	3	4	3	3	4	3	3	3	3	4	3	4	4	4	3	3	4	3
471	55	2	1	1	2	4	4	4	4	4	4	4	4	4	4	4	4	4	4	4	4	4	4	4	4	4	4	4	4	4	4	4	4	4	4
472	65	1	1	1	3	4	4	4	4	4	4	4	4	4	4	4	4	4	4	4	4	4	4	4	4	4	4	4	4	4	4	4	4	4	4
473	163	1	1	2	1	5	5	5	5	5	5	5	5	5	5	5	5	5	5	5	5	5	5	5	5	5	5	5	5	5	5	5	5	5	5
474	125	1	1	1	2	4	3	3	4	4	4	4	3	2	2	2	2	3	3	3	3	4	3	3	1	3	3	2	4	3	3	3	4	3	2
475	79	2	2	3	2	3	3	3	5	5	5	5	3	3	4	4	4	4	3	3	3	3	4	4	2	4	3	4	4	3	3	3	4	3	3
476	53	1	1	4	3	4	4	4	4	4	4	4	4	4	4	4	4	4	4	4	4	4	4	4	4	4	4	4	4	4	4	4	4	4	4
477	74	1	2	4	1	5	5	5	5	5	5	5	5	5	5	5	5	5	5	5	5	5	5	5	5	5	4	5	5	5	5	5	5	5	5
478	65	1	1	1	2	4	4	4	4	4	4	4	3	3	3	3	3	3	3	3	3	3	3	3	3	3	3	3	4	3	3	4	3	3	3
479	76	1	2	4	3	5	5	5	5	5	3	3	3	2	1	2	3	3	3	3	3	3	3	3	3	3	3	3	3	3	3	3	3	3	3
480	158	2	1	2	3	4	3	4	4	4	3	4	4	3	3	3	3	4	3	4	3	4	4	4	3	3	4	3	3	3	3	2	4	3	3
481	32	1	2	3	1	3	3	5	4	4	3	4	3	2	3	4	2	4	4	1	5	4	2	5	5	3	5	5	5	4	5	3	5	2	4
482	47	1	1	3	2	4	4	4	4	4	4	4	4	4	4	4	4	4	4	4	4	4	4	4	4	4	4	4	4	4	4	4	4	4	4
483	79	2	1	1	2	4	4	4	4	4	4	4	4	4	4	4	4	3	3	3	3	4	4	4	4	4	4	4	4	4	4	4	4	4	4
484	89	1	1	1	2	5	5	5	5	5	5	5	5	3	2	3	3	3	3	3	3	3	3	3	3	4	4	3	4	4	4	4	4	4	4
485	75	2	1	1	2	1	1	1	1	1	1	1	1	1	1	1	1	1	1	1	1	1	1	1	1	1	1	1	1	1	1	1	1	1	1
486	63	2	2	3	2	4	4	4	4	4	4	4	4	4	4	4	4	4	4	4	4	4	4	3	3	3	4	2	2	2	2	3	3	2	3
487	95	1	1	1	2	5	5	5	5	5	5	5	5	3	4	3	4	4	3	4	4	4	4	4	4	4	4	4	4	4	4	4	4	4	4
488	152	1	2	4	1	4	4	4	4	4	3	3	3	2	2	2	2	2	2	2	2	2	2	3	1	1	1	2	2	3	2	2	3	1	2
489	99	2	1	1	2	5	5	5	5	5	5	5	5	5	5	5	5	5	5	5	5	5	5	5	5	5	5	5	5	5	5	5	5	5	5
490	94	2	1	1	2	4	4	4	4	4	4	4	4	3	3	3	3	3	3	3	3	4	3	3	3	4	4	4	4	4	3	4	4	3	3
491	47	2	1	1	3	4	4	4	4	4	4	4	3	2	1	1	1	1	1	3	2	3	3	3	3	3	3	3	3	2	3	3	4	3	3
492	77	2	1	1	1	4	3	2	3	3	3	4	4	2	2	1	1	1	3	5	3	4	4	3	3	3	3	3	3	3	3	3	3	3	3
493	80	1	1	1	1	5	5	5	5	5	5	5	5	5	5	5	5	5	5	5	5	5	5	5	3	2	2	5	5	5	5	5	5	5	5
494	52	2	1	1	2	4	4	4	4	4	4	4	4	3	3	3	3	3	3	3	3	3	4	4	3	3	3	3	3	3	4	4	4	3	3
495	79	2	1	3	3	4	4	4	4	4	4	4	5	4	4	4	4	4	3	4	4	4	4	4	4	4	4	4	4	4	4	4	4	4	4
496	127	2	1	1	3	4	4	4	4	4	4	4	3	3	3	2	2	2	3	3	3	3	3	3	2	2	2	2	3	2	3	3	3	2	2
497	58	2	2	4	3	3	3	3	3	3	3	3	3	3	3	3	3	3	3	3	3	3	3	3	3	3	3	3	3	3	3	3	3	3	3
498	379	2	1	2	1	4	4	4	4	4	4	4	4	4	3	3	3	3	3	3	3	3	3	3	3	4	4	4	4	5	4	4	5	5	4
499	34	2	1	1	1	4	4	4	3	4	4	4	4	4	3	3	3	4	4	3	2	4	5	5	5	5	4	4	5	2	2	4	3	4	5
500	86	2	1	1	1	4	4	4	4	4	4	4	4	4	4	4	4	4	4	4	4	4	4	4	4	4	4	4	4	4	4	4	4	4	4
501	156	2	1	1	1	4	4	4	4	4	3	4	4	2	2	2	2	2	3	4	3	3	3	3	2	2	3	2	2	4	3	2	2	2	3
502	168	2	1	2	1	4	4	4	4	4	4	4	4	3	3	3	3	3	3	4	3	3	3	3	3	3	3	3	3	4	3	3	3	3	3
503	148	2	1	1	2	4	4	4	3	4	3	4	3	2	1	1	2	3	2	3	3	3	2	3	2	2	4	2	2	3	3	3	3	2	2
504	67	2	1	1	2	4	4	4	4	4	4	4	4	4	4	4	3	4	4	4	4	4	4	4	4	3	4	4	4	4	4	4	5	4	4
505	80	2	1	1	1	4	4	4	4	4	4	4	4	1	1	3	3	3	3	3	3	3	3	3	3	3	3	3	3	3	3	3	3	3	3
506	86	2	1	1	2	4	5	5	5	5	5	5	5	5	5	5	5	5	5	5	5	5	5	4	5	4	5	4	5	3	4	4	4	3	3
507	263	1	2	4	1	4	4	4	4	4	4	4	4	2	1	1	1	1	1	1	1	1	1	1	1	1	1	1	1	2	1	1	1	1	1
508	70	2	1	1	2	5	4	4	5	4	5	3	4	4	4	4	4	4	3	4	4	4	4	4	4	4	4	4	3	4	4	4	4	3	4
509	230	2	1	1	2	4	4	4	4	4	3	3	3	2	2	2	3	2	3	3	3	4	3	3	3	3	3	3	3	3	3	3	3	3	3
510	79	2	1	1	2	4	4	4	4	4	3	4	4	3	3	3	3	3	3	3	3	3	3	3	3	3	3	3	3	3	3	3	3	3	3
511	74	2	1	2	1	5	5	5	5	5	5	5	5	2	3	3	3	3	3	3	3	3	3	3	3	3	4	4	3	3	3	3	3	3	5
512	143	2	1	3	2	4	4	4	4	4	4	4	4	3	3	3	3	3	3	3	3	3	3	3	3	3	3	3	3	3	3	3	3	3	3
513	192	2	1	2	1	3	4	3	2	4	4	4	3	2	2	3	2	2	4	3	2	3	4	3	1	3	3	3	3	3	3	4	4	3	2
514	87	1	1	1	2	4	3	4	4	4	4	4	4	2	2	2	2	2	2	3	2	3	3	3	3	3	3	3	3	3	3	3	4	3	3
515	72	2	1	1	2	4	4	4	4	4	4	4	4	3	3	3	3	3	3	3	3	3	3	3	3	3	3	3	3	3	3	3	3	3	3
516	65	2	2	4	3	3	3	3	3	3	4	3	3	2	3	1	3	3	3	3	3	3	3	3	1	1	1	1	1	1	2	1	1	1	1
517	222	2	2	4	2	4	4	4	4	4	4	4	4	3	3	3	3	3	3	3	3	3	3	4	3	3	3	3	3	3	3	3	4	3	3
518	130	2	1	1	2	4	4	4	4	4	3	4	4	3	3	3	2	3	3	3	3	3	3	3	3	3	3	4	4	4	3	3	4	3	4
519	44	2	2	4	3	3	3	3	3	3	3	3	3	3	1	1	3	3	1	4	3	3	3	3	3	3	3	1	1	1	1	1	1	1	1
520	30	1	1	1	1	2	3	2	3	2	1	3	4	3	2	3	3	4	4	5	5	5	3	2	3	2	2	3	3	3	3	3	3	4	4
521	74	1	1	1	2	4	4	4	4	3	4	4	4	2	2	2	2	2	2	3	2	2	2	2	2	3	3	3	3	2	3	3	3	3	3
522	64	2	1	1	1	5	5	5	5	5	5	5	5	2	2	2	2	2	3	3	3	3	3	4	3	3	4	4	4	4	4	4	4	4	4
523	122	2	1	1	3	4	4	4	5	5	5	4	5	3	3	3	2	2	3	3	4	4	4	4	3	3	4	3	3	3	4	4	4	4	2
524	80	2	1	2	3	3	3	3	3	3	3	4	3	4	3	3	3	3	3	3	3	3	3	3	2	3	3	3	3	3	3	3	3	3	3
525	108	2	1	1	2	4	4	4	4	4	3	3	3	2	1	3	3	2	2	3	3	3	3	3	3	3	4	3	3	3	3	2	4	3	3
526	681	2	2	3	2	4	4	4	4	4	3	3	3	1	1	1	1	1	1	1	1	2	3	1	1	1	1	3	2	1	2	2	4	2	2
527	58	2	2	3	2	4	4	4	4	4	3	3	3	2	2	2	2	2	2	2	2	2	2	2	2	2	2	2	2	2	2	2	2	2	2
528	61	1	2	3	2	4	4	4	4	4	4	4	4	4	4	4	4	4	4	4	4	4	4	4	4	4	4	4	4	4	4	4	4	4	4
529	106	1	1	3	2	4	4	4	4	4	4	4	4	4	4	4	4	4	4	4	4	4	4	4	4	4	4	4	4	4	4	4	4	4	4
530	106	2	1	1	2	3	4	5	4	3	3	5	4	1	1	3	3	3	3	4	5	4	4	4	3	3	3	3	3	3	3	3	4	5	3
531	286	2	1	3	3	3	4	4	4	3	3	3	3	3	3	3	3	3	3	5	4	3	3	3	3	3	3	3	3	4	3	3	3	3	3
532	79	2	2	3	2	5	5	5	5	5	5	5	5	5	5	5	5	5	4	4	4	4	5	4	4	3	4	3	4	4	3	4	4	5	4
533	54	1	1	3	2	4	5	4	4	4	4	3	3	3	3	2	3	3	4	3	2	2	2	2	3	5	4	5	4	3	5	3	3	3	3
534	40	2	1	2	2	5	5	5	5	5	5	5	5	5	5	5	5	5	5	5	5	5	5	5	5	5	5	5	5	5	5	5	5	5	5
535	89	1	1	2	1	5	4	4	4	4	3	4	4	2	1	1	1	2	2	3	3	3	3	3	2	2	2	2	2	3	3	3	3	4	3
536	32	1	1	2	2	3	3	2	2	2	2	1	2	2	2	2	2	1	2	2	2	2	2	2	2	2	2	2	3	3	2	3	3	3	3
537	144	2	1	2	1	4	4	4	4	4	4	4	4	1	2	1	1	1	1	2	2	3	3	3	4	4	4	4	4	3	2	3	3	3	3
538	48	1	4	4	1	1	1	1	1	1	1	1	1	1	1	1	1	1	1	1	1	1	1	1	1	1	1	1	1	1	1	1	1	1	1
539	98	2	1	2	2	4	4	4	4	4	3	3	3	1	1	3	3	1	1	4	4	3	3	3	3	3	3	3	3	3	3	3	3	3	3
540	46	1	1	1	3	5	5	5	5	5	5	5	5	1	1	1	1	1	1	1	1	1	1	1	1	1	1	1	1	1	1	1	1	1	1
541	90	2	1	3	1	5	5	5	5	5	5	5	4	3	3	3	3	3	3	3	4	3	4	4	3	3	4	3	3	3	3	3	4	3	4
542	88	2	1	2	3	5	5	5	5	5	3	4	4	2	2	3	3	3	3	3	3	3	3	3	3	3	4	3	2	3	3	3	3	3	2
543	35	1	3	3	2	5	5	5	5	4	5	5	4	5	4	2	3	2	3	4	5	4	3	2	3	2	2	4	2	3	3	3	3	3	3
544	61	2	1	1	1	3	3	3	3	3	3	3	3	3	3	3	3	3	3	3	3	3	3	3	3	3	3	3	3	3	3	3	3	3	3
545	67	2	1	2	2	4	4	4	4	4	4	4	4	4	4	4	4	4	4	4	4	4	4	4	4	4	4	5	4	5	4	4	4	4	4
546	69	1	1	2	1	4	4	4	4	4	4	4	4	4	4	3	3	3	3	3	3	3	3	3	3	4	3	3	3	3	3	3	3	3	3
547	49	1	1	1	3	4	5	5	5	5	5	5	5	3	4	4	4	4	4	4	4	4	4	4	4	4	4	4	4	4	4	4	4	4	4
548	50	1	1	1	2	5	5	5	5	5	5	5	5	5	5	5	5	5	4	3	3	3	2	3	3	4	5	5	5	4	4	2	3	3	3
549	37	1	1	1	3	5	5	5	5	5	5	5	5	5	5	5	5	5	5	5	5	5	5	5	5	5	5	5	5	5	5	5	5	5	4
550	65	2	2	3	2	2	2	3	3	3	3	3	3	3	3	3	3	3	3	3	3	3	3	3	3	3	3	3	3	3	3	3	3	3	3
551	74	1	1	2	2	4	4	4	4	4	4	4	4	4	4	4	4	4	4	4	4	4	4	4	4	4	4	4	4	4	4	4	4	4	4
552	128	2	2	3	1	4	4	4	4	4	4	4	4	3	1	1	1	1	1	1	3	3	3	3	3	3	3	3	3	3	3	3	3	3	3
553	60	2	1	3	2	2	2	2	1	1	1	3	4	3	1	2	2	2	2	2	4	4	4	4	3	3	2	3	3	3	3	3	3	3	4
554	78	2	1	1	3	5	4	4	4	4	4	4	4	3	3	3	3	3	3	3	4	4	3	3	3	3	3	3	3	3	3	3	4	4	3
555	69	1	1	2	3	3	3	2	3	3	2	3	2	2	2	3	2	3	2	2	3	3	4	3	2	4	3	3	4	3	2	3	3	3	2
556	46	2	1	3	1	4	4	4	4	4	4	4	4	4	4	4	4	4	4	4	4	4	4	4	4	4	4	4	4	4	4	4	4	4	4
557	4524	2	1	3	3	4	4	4	4	4	4	4	4	4	4	4	4	4	4	4	4	4	4	4	4	5	5	5	5	4	5	5	4	4	4
558	186	1	1	1	1	4	5	5	5	5	4	5	4	3	3	4	4	4	3	3	5	4	4	5	2	3	4	3	3	4	4	4	4	3	2
559	4577	2	2	3	1	3	4	3	3	3	3	4	3	3	3	4	4	3	4	4	3	3	4	4	4	4	4	3	3	3	3	3	3	3	3
560	79	2	1	1	2	4	4	4	4	4	4	4	4	2	1	1	2	2	1	2	2	2	2	4	3	3	3	2	3	3	3	3	4	3	3
561	93	1	1	2	1	4	3	4	4	4	3	4	4	4	4	4	4	4	4	4	4	5	5	4	4	4	4	4	4	4	4	4	4	5	5
562	104	1	1	1	1	5	5	5	5	5	5	5	5	5	3	4	4	3	3	4	4	5	3	4	2	3	4	3	3	3	4	5	5	4	2
563	165	2	2	3	2	4	4	4	4	4	3	4	4	3	3	3	3	3	3	4	4	4	3	4	3	4	4	4	4	3	4	3	4	3	3
564	111	2	1	1	2	5	5	5	5	5	5	5	5	5	5	5	4	4	4	5	4	3	4	4	4	4	4	4	4	4	4	4	4	4	4
565	65	2	1	1	2	3	3	3	4	4	3	3	4	3	4	3	2	3	3	3	3	3	2	2	2	3	3	3	3	4	3	3	3	4	3
566	149	1	1	1	1	4	4	3	4	4	3	4	4	3	1	3	3	2	2	3	3	3	2	4	2	3	3	3	3	2	3	4	4	3	3
567	44	2	1	1	2	4	4	4	4	4	4	4	4	4	4	4	4	4	4	4	4	4	4	4	4	4	4	4	4	4	4	4	4	4	3
568	360	2	1	1	3	5	4	4	4	4	4	4	4	2	2	2	1	2	3	3	3	4	3	3	3	3	3	3	3	3	3	3	3	3	3
569	61	1	1	2	1	4	4	4	4	4	4	4	4	4	4	4	4	4	4	4	4	4	4	4	4	4	4	4	4	4	4	4	4	4	4
570	216	2	1	3	2	5	5	4	4	4	3	4	3	2	2	2	3	3	3	3	3	3	3	3	3	3	3	4	3	3	3	4	4	3	3
571	130	1	1	2	1	4	4	4	2	3	4	3	2	3	4	4	4	3	4	4	3	4	4	2	3	3	4	4	3	3	4	3	4	4	4
572	68	2	1	1	2	4	4	4	4	4	4	4	4	3	3	3	3	3	3	3	3	3	3	3	3	3	3	3	3	3	3	3	3	3	3
573	93	2	1	1	2	4	4	4	4	4	4	4	3	2	3	2	2	3	3	3	4	3	4	4	3	2	4	3	3	3	3	3	4	3	3
574	65	2	1	1	3	4	4	4	4	4	4	4	4	3	3	3	3	3	4	4	4	3	4	4	3	3	3	3	4	3	3	4	3	3	3
575	65	2	1	2	3	1	5	5	5	5	5	5	5	5	5	5	5	5	5	5	5	5	5	5	5	5	5	5	5	5	5	5	5	5	5
576	48	2	2	2	3	4	4	4	5	4	4	4	5	4	4	4	5	4	4	4	4	5	5	5	4	4	4	4	5	5	4	4	4	5	5
577	93	2	1	1	2	5	4	4	5	4	5	5	5	2	2	2	2	2	3	3	3	3	3	3	2	3	3	3	3	4	3	3	4	3	3
578	57	1	1	1	1	5	5	3	3	3	2	3	3	2	2	2	3	2	1	3	3	3	3	1	5	2	3	5	4	2	1	1	4	4	1
579	101	2	1	1	3	4	4	3	4	4	4	4	4	2	1	2	2	2	2	2	2	2	2	4	3	3	3	3	3	3	3	4	4	3	3
580	78	2	1	1	3	5	5	5	5	4	5	5	4	2	2	2	2	2	3	3	3	3	3	3	3	3	3	3	3	4	3	3	4	3	3
581	105	1	1	1	2	4	4	4	4	4	4	4	4	4	4	4	4	4	4	4	4	4	4	4	4	4	4	4	4	4	4	4	4	3	4
582	65	2	1	1	1	4	4	4	4	4	4	4	4	4	3	3	3	3	4	3	3	3	3	3	3	3	4	3	4	4	4	4	4	4	4
583	80	2	1	1	2	4	4	4	4	4	4	4	4	4	4	4	4	4	4	4	4	4	4	4	4	4	4	4	4	4	4	4	4	4	3
584	50	1	1	1	1	4	4	4	4	4	4	4	4	4	4	4	4	4	4	4	4	4	4	4	4	4	4	4	4	4	4	4	4	4	4
585	79	2	1	3	3	1	1	1	1	1	1	1	1	2	3	2	1	1	1	5	5	5	3	3	2	2	2	3	3	3	3	4	3	3	5
586	152	2	1	1	3	4	4	3	4	4	4	4	4	2	3	2	2	3	3	3	4	4	3	4	3	2	4	3	4	3	3	3	3	3	2
587	214	2	1	1	2	4	4	4	4	4	4	4	4	3	2	3	3	3	4	4	4	4	3	4	3	4	3	4	5	3	4	4	4	4	4
588	82	1	1	1	3	4	3	3	4	3	4	3	3	2	2	1	1	2	2	2	2	2	2	2	2	2	2	2	2	2	2	2	3	4	2
589	30	2	1	1	1	1	1	1	1	1	1	1	1	1	1	1	1	1	1	1	1	1	1	1	1	1	1	1	1	1	1	1	1	1	1
590	57	2	1	1	3	3	3	3	3	3	3	3	3	3	3	3	3	3	3	3	3	3	3	3	3	3	3	2	3	3	3	3	3	3	3
591	52	2	1	1	1	4	4	4	4	4	4	4	4	4	4	4	4	4	4	3	3	3	3	3	3	2	3	3	3	3	3	3	3	3	3
592	53	2	1	1	3	2	3	4	2	3	3	4	3	3	3	3	3	2	3	2	3	3	4	3	4	2	3	2	2	4	4	2	4	3	3
593	70	2	1	1	1	3	5	5	5	5	5	5	5	5	5	5	5	5	5	5	5	5	5	5	5	5	5	5	5	5	5	5	5	5	5
594	93	2	1	2	3	5	5	5	5	5	5	5	5	3	2	2	2	2	2	2	2	4	3	3	3	3	3	3	3	3	3	3	4	3	3
595	88	1	1	1	3	3	3	3	3	3	3	4	3	3	3	2	1	1	3	3	3	3	3	3	2	3	3	3	3	3	3	3	4	3	2
596	159	2	2	2	3	3	4	2	4	4	5	4	4	2	2	3	2	2	2	5	5	5	3	4	3	4	4	3	3	3	4	4	4	3	4
597	111	2	2	4	2	4	4	4	4	4	4	4	4	1	3	2	3	2	2	2	2	2	2	2	2	3	2	3	2	3	3	3	3	3	3
598	54	2	1	1	3	5	5	5	5	5	5	5	5	5	5	5	5	5	5	5	5	5	5	5	5	5	5	5	5	5	5	5	5	5	5
599	120	2	1	2	2	4	4	4	4	4	4	5	4	3	4	3	3	3	3	3	3	3	3	3	3	3	3	3	3	3	3	3	3	3	3
600	70	2	1	1	3	5	5	5	5	5	5	5	5	3	1	1	1	1	3	4	5	5	5	5	4	4	4	5	4	1	4	4	4	5	4
601	49	1	1	1	3	5	5	5	5	5	5	5	5	5	5	5	5	5	5	5	5	5	5	5	5	5	5	5	5	5	5	5	5	5	5
602	198	2	1	1	2	3	4	3	4	3	3	3	3	2	3	3	3	3	3	3	3	3	3	3	3	3	3	3	3	3	3	3	3	3	3
603	156	2	1	3	2	4	4	4	4	4	4	4	4	3	3	3	2	2	3	4	2	4	3	4	3	4	4	4	4	4	3	4	4	3	2
604	317	2	1	1	2	4	3	3	4	4	5	5	5	3	3	3	3	3	3	4	4	3	3	3	4	4	4	4	4	4	3	4	4	3	3
605	77	2	1	2	2	4	3	4	3	2	4	4	4	4	3	4	4	5	4	4	4	3	4	4	4	3	3	3	3	3	3	4	4	4	4
606	131	2	1	1	3	4	4	3	4	3	4	4	3	2	3	3	3	3	3	4	4	4	4	4	3	3	3	3	4	4	4	4	4	3	1
607	129	2	1	1	2	4	4	2	2	4	3	3	3	2	2	2	2	3	3	3	3	3	3	3	2	3	4	3	4	3	4	4	4	3	2
608	90	1	2	3	2	1	1	3	3	2	3	2	3	4	3	3	3	2	2	2	3	3	3	3	4	2	2	3	3	3	2	3	3	2	3
609	64	2	1	1	1	3	3	3	3	3	3	3	3	3	3	3	3	3	3	3	3	3	3	3	3	3	3	3	3	3	3	3	3	3	3
610	72	2	1	1	3	4	4	4	3	4	4	5	3	2	2	2	2	2	2	2	3	3	2	3	3	3	3	3	3	3	3	3	3	3	3
611	728	2	1	1	2	4	4	2	3	3	4	4	4	2	2	2	2	3	4	3	4	4	4	3	3	4	4	4	4	4	4	4	4	4	3
612	55	1	1	1	3	5	5	5	5	5	5	5	5	5	5	5	5	5	5	5	5	5	5	5	5	5	5	5	5	5	5	5	5	5	5
613	400	2	1	1	1	4	4	4	4	4	4	3	3	2	2	2	4	3	2	4	2	3	4	4	3	2	4	3	4	3	2	2	4	3	2
614	208	2	1	1	2	4	4	3	3	4	4	4	3	3	3	3	3	3	3	3	3	3	3	3	5	5	4	4	4	4	4	5	5	5	3
615	131	2	1	2	3	5	4	3	3	4	4	4	4	3	3	3	2	2	3	4	3	3	4	4	3	3	4	4	4	4	4	4	4	4	4
616	95	1	1	2	3	5	5	5	5	5	5	5	5	2	1	2	1	1	5	4	4	4	4	4	5	5	5	5	5	5	5	5	5	5	5
617	32	1	2	3	2	2	2	4	5	4	5	4	2	2	2	4	3	3	2	2	3	3	5	5	5	3	5	4	5	4	5	2	4	4	2
618	63	1	2	3	1	4	3	3	3	3	4	4	3	3	3	3	3	3	3	4	4	4	4	4	4	4	4	4	4	4	4	4	4	4	4
619	93	2	1	1	2	4	4	4	4	4	3	4	3	2	3	3	3	3	3	3	3	3	3	3	3	3	3	4	4	3	2	4	4	3	3
620	108	2	1	1	2	4	4	4	4	4	3	3	3	1	1	1	1	2	1	3	2	3	3	3	3	3	3	3	3	3	3	3	3	3	2
621	815	2	1	1	2	4	5	5	4	4	5	5	4	4	2	1	2	2	2	3	3	4	3	4	3	3	3	4	4	4	4	3	3	4	4
622	64	1	2	3	1	2	2	3	3	3	3	3	2	2	2	2	2	2	2	2	2	2	2	3	2	2	2	2	2	2	2	3	2	2	2
623	43	1	2	3	1	2	2	2	2	2	2	2	2	2	2	2	2	2	2	3	3	3	2	2	2	2	2	3	2	3	2	2	3	2	2
624	162	2	1	2	2	4	4	4	3	4	3	4	3	2	3	3	2	2	2	3	2	3	4	4	2	3	4	3	2	3	2	2	4	3	3
625	103	1	1	2	1	4	4	4	4	4	4	4	4	2	2	2	2	2	2	2	2	2	2	2	2	2	4	2	2	3	4	4	4	3	3
626	58	2	1	1	1	4	4	4	4	4	4	4	3	3	3	4	4	4	4	4	4	4	4	3	3	2	3	3	3	3	4	2	3	2	2
627	52	1	1	1	1	5	5	5	5	5	5	4	4	4	3	4	4	4	4	3	4	4	4	4	4	4	4	4	4	4	4	4	4	3	4
628	81	2	2	3	3	4	4	4	4	4	4	4	4	4	4	4	4	4	4	4	4	4	4	4	4	4	4	4	4	4	4	4	4	4	4
629	70	2	2	4	2	4	4	4	4	4	4	4	4	4	4	4	4	4	4	4	4	4	4	4	4	4	4	4	4	4	4	4	4	4	4
630	174	1	1	1	1	4	2	4	3	4	3	4	3	2	3	4	3	4	3	4	4	4	3	4	2	4	3	4	4	4	3	4	4	2	1
631	50	1	1	1	3	5	5	4	5	5	5	5	5	5	5	5	5	5	3	3	5	4	5	5	5	4	5	4	4	5	4	3	3	4	4
632	236	2	1	1	1	1	4	5	5	5	5	5	5	3	3	3	3	3	3	3	3	3	3	3	3	3	3	3	3	3	3	3	3	3	3
633	70	1	1	1	2	5	5	5	5	5	4	3	3	2	2	2	2	2	2	2	2	2	2	4	4	3	3	2	2	2	3	4	4	4	3
634	40	2	1	1	3	1	1	2	4	2	3	4	1	1	3	2	2	2	3	3	5	2	2	3	3	5	3	2	3	3	1	1	2	2	2
635	122	1	1	2	2	4	5	4	4	4	4	4	4	2	1	1	1	1	1	1	3	2	3	3	1	2	1	3	2	3	3	4	4	3	2
636	63	2	1	2	2	5	5	5	5	5	5	5	5	5	5	5	5	5	5	5	5	5	5	5	5	5	5	5	5	5	5	5	5	5	5
637	76	2	1	1	3	3	3	3	3	3	3	3	3	3	3	3	3	3	3	3	3	3	3	3	3	3	3	3	3	3	3	3	3	3	3
638	76	2	1	2	3	4	4	4	5	4	3	4	5	1	3	4	3	4	2	3	4	3	3	2	2	3	3	3	3	3	3	3	3	3	3
639	125	1	1	1	3	4	4	4	3	3	4	4	4	2	3	3	2	3	3	3	3	3	3	3	3	3	3	3	3	3	3	3	3	3	3
640	144	1	1	1	3	4	4	4	4	4	4	4	4	4	4	4	4	4	4	4	4	4	4	4	4	4	4	4	4	4	4	4	4	4	4
641	67	2	1	2	1	5	4	5	5	5	5	5	5	5	5	5	5	5	5	5	5	5	5	5	5	5	5	5	5	5	5	5	5	5	5
642	56	2	1	2	3	3	3	3	3	3	3	3	3	3	3	3	3	3	4	3	3	3	3	3	3	3	3	3	3	3	3	3	3	3	3
643	66	1	1	2	1	5	5	5	5	5	5	5	5	5	5	5	5	5	5	5	5	5	5	5	1	5	5	5	5	5	5	5	5	5	5
644	53	2	1	2	2	5	5	4	4	4	4	4	4	4	4	4	4	4	4	4	4	4	4	4	4	4	4	4	4	4	4	4	4	4	2
645	93	2	1	2	2	4	4	3	4	4	4	4	4	3	3	3	3	3	3	3	4	3	3	4	4	4	4	4	4	3	3	3	4	4	3
646	57	2	1	2	2	3	3	3	3	3	3	3	3	3	3	3	3	3	3	3	3	3	3	3	3	3	3	3	3	3	3	3	3	3	3
647	53	1	1	1	2	4	4	4	4	4	4	4	4	4	4	4	4	4	4	4	5	4	4	4	4	4	4	4	4	4	4	4	4	4	4
648	112	1	1	2	1	4	4	4	4	4	4	4	4	3	2	2	2	4	3	4	4	4	4	4	1	3	3	2	5	4	2	2	2	2	1
649	120	1	1	2	2	5	5	5	5	5	5	3	3	2	2	3	3	3	3	4	3	3	3	3	3	3	3	3	3	3	3	4	3	3	3
650	102	2	1	3	2	4	4	4	4	4	4	4	4	2	4	3	3	3	3	3	3	3	3	3	3	3	3	3	4	3	3	3	4	4	3
651	63	1	2	2	3	5	5	5	5	5	5	5	5	1	1	1	1	2	2	3	3	5	3	5	5	5	5	5	5	5	5	5	5	5	5
652	145	2	1	2	3	4	4	4	3	4	3	4	4	1	1	2	2	2	3	3	3	3	3	4	3	3	4	3	3	3	3	3	3	3	3
653	101	2	1	2	2	4	4	4	4	4	4	4	4	4	4	4	4	4	4	4	4	4	4	4	4	4	4	4	4	4	4	4	4	4	4
654	48	1	1	2	2	4	4	5	4	4	4	5	5	5	5	5	5	4	5	5	4	5	5	4	5	5	5	5	5	5	5	5	5	5	5
655	86	1	4	4	1	4	5	5	5	5	5	3	3	3	3	3	3	3	3	3	3	3	3	3	3	3	3	3	3	3	3	3	3	3	3
656	76	2	1	2	1	4	4	4	4	4	4	4	4	3	3	3	3	3	3	3	3	3	3	3	3	3	3	3	3	3	3	3	3	3	3
657	138	2	1	2	3	3	4	4	4	4	3	4	4	3	3	3	3	3	3	3	3	3	3	3	3	3	3	3	3	3	3	3	3	3	3
658	82	2	1	2	2	5	5	5	4	4	4	4	4	4	4	4	4	4	4	4	4	3	3	3	3	4	4	4	4	3	3	3	4	4	4
659	109	2	1	2	3	1	5	5	5	5	5	5	5	3	3	3	3	3	2	3	3	3	3	3	3	4	4	4	3	3	4	3	4	4	3
660	62	1	1	2	1	3	3	3	3	3	3	3	3	3	3	3	3	3	3	3	3	3	3	3	3	3	3	3	3	3	3	3	3	3	3
661	88	2	1	2	2	4	4	4	3	3	4	4	4	3	3	2	2	2	2	2	2	3	2	2	2	3	3	3	3	3	3	3	3	3	3
662	101	2	1	2	2	4	4	4	4	4	3	3	3	2	2	1	4	3	1	4	4	4	4	4	4	4	4	4	4	4	4	4	4	4	4
663	71	2	1	2	3	5	5	5	5	5	5	5	5	5	5	5	5	5	5	5	5	5	5	5	5	5	5	5	5	5	5	5	5	5	5
664	39	2	1	3	3	4	4	4	4	4	4	4	4	4	4	4	4	4	4	4	3	3	3	3	3	3	3	3	3	3	3	3	2	3	5
665	64	1	2	3	1	4	4	4	4	4	4	3	3	3	3	3	3	3	3	3	4	4	3	3	3	3	3	3	4	4	4	3	4	4	4
666	43	2	1	4	2	2	3	3	3	3	3	2	3	3	2	3	3	5	2	2	2	2	3	3	3	4	3	2	3	2	3	1	2	3	2
667	96	1	1	3	1	4	3	4	3	4	3	3	3	1	3	3	4	3	3	4	4	3	4	4	4	4	4	4	4	4	4	4	4	4	1
668	132	1	2	3	2	4	4	2	2	2	3	4	4	2	3	3	2	3	2	1	2	2	2	3	3	3	3	3	3	3	3	3	3	3	3
669	62	2	1	2	2	4	3	4	4	4	4	4	4	4	4	4	4	4	4	4	4	4	4	4	4	4	4	4	4	4	4	4	4	4	4
670	63	1	1	3	2	5	4	4	4	4	4	4	4	3	3	3	3	3	3	3	3	3	3	3	3	3	3	3	3	3	3	3	3	3	3
671	40	2	1	3	1	4	4	4	4	4	4	3	3	3	3	3	1	3	3	4	4	4	3	4	3	4	4	4	4	2	4	3	4	4	4
672	43	2	2	3	3	5	5	5	5	5	5	5	5	5	5	5	5	5	5	5	5	5	5	5	5	5	5	5	5	5	5	5	5	5	5
673	41	2	1	1	1	1	1	1	1	1	2	1	1	1	1	1	3	1	2	2	5	3	2	3	4	3	3	3	5	3	3	2	4	2	3
674	57	2	1	1	2	4	4	4	3	4	4	4	3	4	4	3	4	3	3	4	4	4	3	4	3	4	4	3	4	3	3	3	3	2	3
675	78	2	1	1	1	3	3	3	3	3	3	3	3	2	3	3	3	3	3	3	4	3	4	4	3	3	3	3	3	3	3	3	4	3	3
676	81	2	1	1	3	4	4	4	4	4	4	4	4	4	4	4	4	4	4	3	3	4	4	4	4	4	4	4	4	4	4	4	4	4	4
677	61	2	1	2	3	5	4	4	4	4	5	4	5	4	3	4	4	4	5	5	3	4	4	4	4	5	4	3	5	5	4	4	4	3	3
678	84	2	1	1	2	4	4	4	4	4	4	4	4	3	3	3	3	3	3	4	3	3	3	3	3	4	4	4	4	4	4	4	4	4	3
679	81	2	1	1	1	4	4	4	4	4	4	4	4	4	4	4	4	4	4	4	4	4	4	4	4	3	3	3	3	3	3	3	4	3	3
680	109	2	1	1	3	3	3	2	3	3	3	3	3	3	2	2	2	2	3	3	3	3	3	3	3	3	3	3	3	3	3	3	3	3	3
681	119	2	1	1	1	4	3	4	4	4	3	4	3	1	1	1	1	1	1	1	1	1	1	1	1	1	1	1	1	1	1	1	1	1	1
682	116	2	1	1	1	5	5	5	5	5	5	5	5	3	2	2	2	3	3	5	5	5	4	4	3	1	3	2	4	2	4	3	3	3	3
683	44	2	1	1	3	1	1	1	1	2	1	1	1	1	2	1	2	2	2	1	1	1	1	3	2	2	3	2	5	2	3	5	3	4	3
684	160	2	1	1	2	4	4	4	4	4	4	4	4	2	4	3	3	3	3	4	4	4	4	4	2	3	4	3	4	3	3	3	4	4	3
685	100	2	1	1	2	4	3	2	3	4	4	4	4	1	1	1	1	1	1	3	2	2	2	4	1	2	3	2	2	1	3	2	4	4	1
686	74	2	1	1	2	4	4	4	4	4	4	4	4	4	4	4	4	4	4	4	4	4	4	4	4	4	4	4	4	4	4	4	4	4	4
687	52	1	1	1	1	3	2	3	3	3	3	3	3	3	3	3	3	3	3	3	3	3	3	3	3	3	3	3	3	3	3	3	3	3	3
688	170	2	1	1	2	5	4	4	4	4	3	4	4	2	3	3	2	2	2	3	3	2	3	3	2	2	2	2	3	3	3	3	4	2	1
689	51	2	2	3	2	3	2	2	3	3	3	3	3	3	3	2	3	3	3	3	3	3	3	3	3	3	3	3	3	3	3	3	3	3	3
690	60	2	1	2	1	4	4	4	4	4	4	4	3	4	2	4	4	3	4	3	4	4	4	4	2	4	3	4	4	3	4	3	4	4	4
691	102	2	2	1	1	4	4	4	4	4	4	4	4	4	4	4	4	4	4	3	3	4	4	3	3	4	3	4	4	4	3	4	3	4	4
692	184	2	2	3	2	3	3	3	3	4	4	4	3	3	3	3	3	3	3	3	3	3	3	3	3	3	3	3	3	3	3	3	4	3	3
693	86	2	1	2	1	4	4	4	4	4	4	4	4	2	2	3	3	3	3	3	3	3	3	3	3	3	3	3	3	3	3	3	3	3	3
694	49	2	1	2	2	4	4	4	4	4	4	4	4	4	4	4	4	4	4	4	4	4	4	4	4	4	4	4	4	4	4	4	4	4	4
695	62	1	1	2	2	5	5	5	5	5	5	5	4	5	5	5	5	5	5	5	5	5	5	5	5	5	5	5	5	5	5	5	5	5	5
696	105	2	1	2	2	4	4	4	4	4	5	4	4	2	2	2	3	3	3	4	4	3	3	4	3	3	4	3	3	3	3	3	5	3	3
697	102	2	1	1	2	4	4	4	4	4	4	4	4	4	4	4	4	4	4	5	4	4	4	4	2	2	2	4	3	3	3	4	4	4	3
698	91	2	1	1	2	5	4	4	4	4	4	4	4	3	2	2	2	2	3	4	4	4	4	4	3	3	3	3	4	3	4	4	4	4	3
699	78	1	1	2	2	5	5	5	5	4	4	4	4	3	3	3	3	3	3	3	4	4	3	4	3	3	4	3	4	3	4	4	4	3	3
700	55	2	1	3	3	1	5	5	5	5	5	5	5	5	5	5	5	5	5	5	5	5	5	5	5	5	5	5	5	5	5	5	5	5	5
701	170	2	1	1	3	3	3	3	3	3	3	3	3	3	3	2	2	2	2	2	2	2	2	2	2	2	2	2	3	3	3	3	3	2	1
702	1641	1	1	2	1	4	4	4	4	4	4	4	4	4	4	4	4	4	4	4	4	4	4	4	4	4	4	4	4	4	4	4	4	4	4
703	89	2	1	1	3	4	4	4	4	4	3	4	4	2	1	1	1	1	2	3	2	2	2	2	3	2	2	2	2	2	2	2	3	2	1
704	69	2	1	2	1	4	4	5	5	5	5	5	5	5	5	5	5	5	5	5	5	5	5	5	3	4	4	4	4	4	4	4	4	4	4
705	131	2	1	1	2	4	4	4	4	4	4	4	4	3	2	2	2	2	2	4	3	4	3	3	3	3	3	3	2	2	3	3	4	4	3
706	102	2	1	1	1	4	4	4	4	4	4	4	4	4	4	4	4	4	4	4	4	4	4	4	4	4	3	3	3	3	3	3	5	5	5
707	85	1	1	1	1	5	5	5	5	5	5	5	5	5	5	4	3	3	3	3	4	4	4	4	4	4	4	4	4	4	4	4	4	4	4
708	59	2	1	2	2	4	4	4	4	4	4	4	4	4	4	4	4	4	4	4	4	4	4	4	4	4	4	4	4	4	4	4	4	4	4
709	42	1	1	4	2	5	5	5	5	5	5	5	5	5	5	5	5	5	5	5	5	5	5	5	3	3	4	4	4	5	3	5	5	5	5
710	55	2	1	3	3	4	4	4	4	4	4	4	4	4	4	4	4	3	3	4	4	4	4	4	4	4	4	4	4	4	4	4	4	4	4
711	70	1	1	2	2	3	3	3	3	3	3	3	3	3	3	3	3	3	3	3	3	3	3	3	3	3	3	3	3	3	3	3	3	3	3
712	62	2	1	1	1	4	4	4	4	4	4	4	4	4	4	4	4	4	4	4	4	4	4	4	4	4	4	4	4	4	4	4	4	4	4
713	52	2	1	1	2	5	5	5	5	5	5	5	5	5	2	2	2	2	2	3	2	4	2	5	3	5	5	5	5	3	5	5	5	5	5
714	32	2	4	3	2	3	4	3	3	2	4	4	5	3	2	3	4	4	2	4	2	4	3	4	4	4	3	4	2	1	5	4	3	5	2
715	44	1	1	3	3	5	5	5	5	5	5	5	5	5	5	5	5	5	5	5	5	5	5	5	5	5	5	5	5	5	5	5	5	5	5
716	133	1	1	1	1	4	4	3	4	4	4	4	3	3	3	3	3	3	3	3	3	4	4	4	3	3	3	3	3	3	4	4	4	2	3
717	68	1	2	3	2	5	5	4	4	4	4	4	4	4	2	1	1	1	1	1	2	3	3	1	2	1	2	2	2	2	2	2	3	3	3
718	135	2	1	1	2	4	4	4	4	4	4	4	4	3	3	3	3	3	3	3	4	4	3	4	3	3	4	3	4	4	4	4	4	3	3
719	71	2	1	1	2	1	1	2	2	2	4	2	2	3	4	3	3	3	3	3	3	3	3	3	3	3	3	3	3	3	3	3	3	3	3
720	37	2	1	3	2	5	5	5	5	5	3	3	3	3	3	3	3	3	3	3	3	3	3	3	3	3	3	3	3	3	3	3	3	3	3
721	64	1	2	3	3	5	5	5	5	4	4	4	4	2	2	2	2	2	2	4	2	2	2	2	4	4	4	4	4	4	4	4	4	4	4
722	45	1	2	3	3	4	4	5	4	4	4	4	4	4	4	2	2	2	2	2	2	2	2	2	4	4	4	4	4	4	4	4	4	4	4
723	76	2	1	3	2	5	5	5	5	4	1	5	5	5	5	5	5	5	5	4	4	4	4	4	4	4	4	4	4	4	4	5	4	4	4
724	75	1	2	4	2	4	4	4	4	4	4	3	4	4	2	2	2	2	2	2	2	2	2	2	2	2	1	1	1	2	2	2	1	1	1
725	88	2	1	1	1	4	4	4	3	3	3	3	3	3	3	3	3	3	3	3	3	4	3	3	3	3	3	3	3	3	3	3	3	3	2
726	101	2	1	1	2	4	4	4	4	3	4	4	4	4	4	4	4	2	3	4	4	4	4	4	4	4	4	2	4	1	3	3	3	3	3
727	64	2	1	1	3	5	5	4	5	5	5	5	5	5	3	5	5	5	3	4	4	5	4	5	4	4	4	3	5	4	3	4	5	4	4
728	108	2	1	1	2	1	3	3	3	4	3	3	3	1	1	1	1	1	1	3	3	3	3	3	3	3	3	3	3	3	3	3	3	3	3
729	132	2	1	1	1	4	4	4	4	4	4	4	4	4	4	4	4	4	4	4	4	4	4	4	4	4	4	4	4	4	4	4	4	4	4
730	38	1	1	2	1	4	4	4	4	4	4	4	4	4	4	4	4	4	4	4	4	4	4	4	4	4	4	4	4	4	4	4	4	4	4
731	155	1	1	1	1	4	3	3	4	4	3	4	2	2	2	2	2	2	2	3	2	2	3	2	4	1	4	3	3	2	2	2	4	4	2
732	91	2	1	1	3	4	4	4	4	4	4	4	4	3	3	3	3	3	3	3	3	3	4	4	3	3	3	4	4	3	3	3	4	3	3
733	131	2	1	2	2	5	5	5	5	4	5	5	5	3	3	2	2	3	3	3	3	3	3	4	3	4	4	4	4	3	3	4	4	4	3
734	129	2	1	1	2	5	5	4	4	4	4	5	4	1	1	1	1	1	1	3	3	3	3	3	2	3	3	3	4	3	3	3	4	3	1
735	160	2	1	1	2	4	4	4	4	4	4	4	4	2	2	2	2	2	4	4	3	4	3	4	4	4	4	4	4	4	4	4	3	3	2
736	79	2	2	3	3	4	4	4	4	4	4	4	3	4	4	4	4	3	3	3	3	3	3	4	4	4	3	3	3	3	3	3	3	3	3
737	54	2	1	2	3	5	5	5	5	5	5	5	5	5	5	5	5	5	5	5	5	5	5	5	5	5	5	5	5	5	5	5	5	5	5
738	56	1	1	1	1	3	4	3	3	3	3	3	3	3	3	3	3	3	2	2	2	2	3	4	2	2	3	2	2	2	2	3	2	2	2
739	101	1	1	1	3	4	4	4	4	4	3	3	3	1	1	1	1	1	3	4	4	4	4	4	3	3	2	3	3	3	3	4	4	4	1
740	81	1	1	2	2	3	3	3	3	3	3	3	3	3	3	3	3	3	3	3	3	3	3	3	3	3	3	3	3	3	3	3	3	3	3
741	73	2	1	1	3	5	4	4	4	5	3	3	4	2	2	2	2	2	4	5	4	4	4	4	3	2	4	2	3	3	3	3	3	3	4
742	352	2	2	2	1	3	4	3	4	4	3	3	3	2	2	3	3	2	3	3	3	3	3	3	3	3	3	2	4	3	4	4	4	3	2
743	71	1	1	3	1	2	2	2	2	2	3	3	3	2	2	2	2	2	3	2	2	3	3	3	3	4	4	3	3	5	2	3	4	3	2
744	80	2	1	1	3	5	5	5	5	5	5	5	3	3	3	1	1	1	1	1	1	1	1	1	1	1	1	1	1	1	1	1	4	5	3
745	60	2	1	1	2	4	4	4	4	4	4	4	4	4	4	4	4	4	4	4	4	4	4	4	4	4	4	4	4	4	4	4	4	4	4
746	76	2	1	1	3	5	5	5	5	5	5	5	5	5	5	5	5	5	5	5	5	5	5	5	1	3	5	1	3	5	3	1	1	1	5
747	208	2	1	1	2	4	4	3	3	4	4	4	4	3	3	3	3	3	3	3	3	3	3	3	3	4	4	3	4	3	3	3	3	3	3
748	81	2	1	1	2	5	5	5	5	5	5	5	5	3	3	3	3	3	3	5	3	4	3	4	4	4	5	3	3	3	4	4	5	3	3
749	64	2	1	1	3	5	4	4	4	4	4	4	4	4	4	4	4	4	4	4	3	3	3	3	3	3	3	4	4	4	4	4	4	4	3
750	105	1	1	1	2	4	4	4	4	4	3	3	3	2	2	2	2	2	1	4	1	3	2	3	3	3	3	3	3	3	3	4	5	3	2
751	113	1	1	1	3	4	4	4	4	4	4	4	4	4	4	4	4	4	4	4	4	4	4	4	4	4	4	4	4	4	4	4	4	4	4
752	156	2	1	2	3	4	4	4	4	4	4	4	4	2	3	3	3	3	3	4	3	4	4	4	3	3	5	3	3	4	4	4	5	4	3
753	176	1	1	1	2	1	4	4	3	5	3	3	3	2	3	3	3	3	3	3	3	3	3	3	3	3	3	3	4	4	3	4	4	2	3
754	94	1	1	1	1	4	4	4	4	4	4	4	4	4	4	2	2	3	3	3	3	3	3	3	3	3	3	3	3	3	3	3	3	3	3
755	31	2	2	1	3	2	2	3	2	2	2	4	3	1	3	4	4	3	4	4	5	3	2	2	3	5	4	1	3	2	2	1	3	4	3
756	97	2	1	2	2	5	5	5	5	5	5	5	5	5	5	5	5	5	3	4	4	4	3	3	3	3	4	4	4	4	4	4	4	4	3
757	67	1	1	2	3	5	5	5	5	5	5	3	3	4	5	4	4	4	5	4	4	4	4	4	2	1	2	2	2	2	3	2	2	3	4
758	92	1	1	2	1	3	4	4	4	4	4	4	3	3	3	3	3	3	3	4	3	4	3	3	4	4	4	4	4	4	4	4	4	4	3
759	55	2	2	4	3	4	4	4	4	4	4	4	4	2	2	2	2	2	2	2	2	2	3	2	3	3	3	3	3	3	3	3	3	3	3
760	52	1	1	2	2	4	4	4	4	4	4	4	4	3	3	3	3	3	3	3	3	4	3	4	3	3	3	3	3	3	3	3	3	3	3
761	194	2	1	2	2	5	5	5	5	5	5	5	5	3	3	2	2	2	3	4	3	3	3	4	3	2	4	3	4	2	4	4	4	3	2
762	107	2	1	2	3	4	4	4	4	5	4	4	4	3	3	2	2	3	3	4	4	4	4	4	3	3	3	4	3	3	3	3	4	4	3
763	101	2	1	2	2	4	4	4	4	3	4	4	4	2	2	2	2	4	2	3	2	2	2	2	2	2	2	2	3	2	2	2	4	2	2
764	79	2	1	2	3	1	1	5	5	5	5	5	5	5	5	5	5	5	5	5	5	5	5	5	5	5	5	5	5	5	5	5	5	5	5
765	57	2	1	2	2	3	3	4	3	3	5	5	5	5	5	5	5	5	3	3	3	3	3	3	3	3	3	3	3	3	3	3	3	3	3
766	103	1	1	1	3	5	5	5	5	5	5	5	5	3	3	3	3	3	3	4	5	3	3	3	3	5	5	3	3	4	3	3	5	5	3
767	97	1	1	1	3	4	4	4	4	4	4	4	4	3	3	3	2	2	3	4	3	4	3	3	4	4	4	4	4	4	4	4	4	4	3
768	56	2	1	2	1	4	4	4	4	4	4	4	4	4	3	3	3	3	3	3	3	3	3	3	3	3	3	3	3	4	3	3	4	4	4
769	127	2	1	2	3	4	4	4	4	4	4	4	4	2	2	3	2	2	2	2	3	3	3	4	2	2	2	3	4	3	3	3	4	3	2
770	82	2	1	2	3	1	1	1	1	1	3	3	3	2	2	2	2	3	3	3	3	4	3	3	3	2	3	3	3	3	3	3	3	3	3
771	113	1	1	1	3	5	5	5	5	5	5	5	4	3	2	2	2	2	3	4	4	3	4	5	2	2	3	1	3	2	2	1	3	1	1
772	93	2	1	2	3	4	4	4	4	4	3	3	4	2	2	2	2	2	2	2	3	2	2	2	2	2	2	3	4	3	3	2	3	1	2
773	124	1	1	2	2	4	4	4	4	4	4	4	4	3	3	3	2	3	4	4	4	4	4	4	4	4	4	4	4	4	4	4	4	4	2
774	81	1	1	2	1	4	4	4	4	3	4	4	4	3	3	3	2	2	3	4	3	4	4	3	4	2	2	3	3	3	4	3	4	2	4
775	116	2	1	1	3	4	4	4	4	4	4	4	4	3	3	2	2	2	2	2	2	2	2	2	3	3	3	3	3	3	2	3	4	4	3
776	117	2	1	2	2	4	3	4	3	4	4	4	4	3	3	3	2	3	3	4	3	3	4	4	3	4	3	4	4	3	3	3	4	3	3
777	60	2	1	1	3	4	4	4	4	4	4	4	4	4	4	4	4	3	4	4	4	4	4	4	4	4	4	4	4	4	4	4	4	4	4
778	133	2	2	2	2	5	5	5	5	5	3	3	4	2	2	2	2	2	3	3	3	3	3	3	3	3	3	3	4	3	3	4	4	4	3
779	39	2	1	2	2	4	2	2	3	4	4	4	2	4	3	3	2	3	3	2	2	3	3	3	3	3	3	3	3	3	3	3	3	3	2
780	83	2	2	3	3	2	2	1	4	4	4	5	4	2	2	2	2	2	2	2	2	2	2	2	2	2	2	2	2	2	2	2	3	4	2
781	55	2	1	1	2	4	4	4	4	4	4	4	4	4	4	4	4	4	4	4	4	4	4	4	4	4	4	4	4	3	4	4	4	4	4
782	89	1	2	3	1	4	5	3	3	3	3	3	3	3	1	1	1	1	1	1	1	1	1	1	1	1	1	1	1	1	1	1	1	1	1
783	112	2	1	2	1	4	4	4	4	4	4	4	4	4	4	4	4	4	3	4	3	4	3	4	4	4	4	4	4	4	4	4	4	4	4
784	56	1	1	2	2	4	4	4	4	4	4	4	4	4	4	4	4	4	4	4	4	4	4	4	4	4	4	4	4	4	4	4	4	4	3
785	135	2	1	3	2	4	4	4	4	4	4	4	4	3	3	3	3	4	3	3	4	4	3	3	3	4	3	4	4	4	3	4	4	3	3
786	159	1	1	1	1	4	4	4	4	4	3	3	4	3	3	3	4	4	3	2	3	3	4	3	3	3	3	3	3	3	3	4	4	3	2
787	120	2	1	2	1	4	4	4	4	4	4	4	4	3	3	3	3	3	3	3	3	2	2	2	3	3	3	3	4	3	4	3	3	3	2
788	35	2	4	4	3	2	5	5	5	5	5	5	5	5	5	5	5	5	5	5	5	5	5	5	5	5	5	5	5	5	5	5	5	5	5
789	65	1	1	2	2	4	4	4	4	4	4	4	4	3	3	3	3	3	3	3	3	3	4	4	4	4	4	4	4	4	4	4	4	4	4
790	106	2	2	4	3	4	4	4	4	4	4	4	4	4	4	4	4	4	4	3	4	4	4	4	4	4	4	5	4	4	4	4	4	4	4
791	75	1	1	1	3	5	5	5	5	5	5	5	5	1	1	1	1	1	1	2	1	1	1	1	1	1	1	1	1	1	1	1	1	1	1
792	39	1	1	1	1	5	4	5	5	5	5	5	5	5	5	5	4	5	5	5	4	4	5	5	2	5	5	4	5	5	4	5	5	5	5
793	78	2	1	2	2	4	4	4	4	3	3	4	4	4	2	2	2	3	3	4	4	5	3	4	3	4	3	3	3	3	3	3	4	4	3
794	195	1	1	1	1	3	3	3	3	5	3	5	5	1	1	1	1	1	1	4	4	3	3	5	1	1	1	1	1	5	1	1	1	1	1
795	69	1	1	2	1	4	4	4	4	4	4	4	4	4	3	3	3	3	3	3	3	3	3	3	3	3	3	3	4	4	3	3	4	3	3
796	100	1	1	2	1	4	3	4	4	4	3	3	3	2	3	3	3	4	4	4	4	4	4	4	4	4	5	4	4	4	4	4	4	4	4
797	53	1	1	2	3	4	4	4	4	4	4	4	4	4	4	4	4	4	4	4	4	4	4	4	4	4	4	4	4	4	4	4	4	3	3
798	133	2	1	2	3	4	4	4	3	3	2	2	3	3	3	3	3	3	3	3	3	3	3	3	3	3	3	3	3	3	3	3	3	3	3
799	67	1	1	2	1	3	4	4	4	3	4	4	4	3	3	3	4	3	3	3	3	3	3	3	3	3	3	3	3	3	3	3	3	3	3
800	72	2	1	2	2	3	3	3	4	3	3	3	3	3	3	3	3	3	4	4	4	3	3	3	3	3	3	3	4	4	3	3	4	4	4
801	142	1	1	2	2	5	4	3	4	4	4	4	4	2	2	3	3	4	3	4	3	4	3	4	3	4	4	3	3	4	3	3	4	4	3
802	52	2	1	2	2	3	4	3	3	3	3	3	3	3	3	4	4	3	4	3	3	3	4	3	3	3	4	4	4	4	4	3	3	4	4
803	74	1	1	2	2	4	5	5	4	4	4	4	4	3	3	3	3	3	3	3	3	4	3	4	4	4	4	3	4	3	4	3	4	4	3
804	200	2	1	2	2	5	5	5	5	5	4	4	4	3	3	3	3	3	3	3	3	3	3	3	3	3	3	3	3	3	3	3	3	3	3
805	196	2	1	2	1	4	4	4	4	4	4	3	4	3	2	3	2	2	3	2	2	3	3	3	2	2	2	3	4	3	3	4	4	3	3
806	45	2	1	2	2	5	5	5	5	5	4	4	4	3	3	3	3	3	3	3	3	3	3	3	3	3	3	3	3	3	3	3	3	3	3
807	108	2	1	2	1	4	4	4	4	4	4	4	4	4	1	1	1	1	3	3	3	3	3	3	3	3	3	3	3	3	3	3	3	3	3
808	166	1	1	2	1	4	4	4	4	4	3	4	3	3	3	3	3	3	2	4	3	4	3	3	3	3	4	3	3	3	2	4	4	3	4
809	87	1	1	2	2	4	4	4	4	4	4	4	4	2	2	2	2	2	3	3	3	3	3	3	3	4	4	4	4	4	4	4	4	4	4
810	123	2	1	3	2	2	2	2	1	4	5	4	4	2	1	1	2	2	3	2	3	4	4	4	5	5	5	5	4	2	4	3	5	2	2
811	144	2	1	2	2	5	5	5	5	4	5	5	5	2	3	3	3	3	2	4	3	3	3	4	2	2	5	3	4	3	4	4	4	4	2
812	48	1	1	1	1	1	1	1	1	1	1	1	1	1	1	1	1	1	1	1	1	1	1	1	1	1	1	1	1	1	1	1	1	1	1
813	52	1	1	1	2	4	4	4	4	4	4	4	4	4	4	4	4	4	4	4	4	4	4	4	4	4	4	4	4	4	4	4	4	4	4
814	85	1	1	1	3	4	4	4	4	4	4	4	4	4	3	3	2	2	3	3	3	3	3	3	4	3	3	3	3	4	3	4	3	3	3
815	71	1	1	1	3	4	4	4	4	4	4	4	4	4	3	4	4	4	3	4	3	3	4	4	3	3	3	3	3	3	3	3	3	3	3
816	1392	2	1	2	2	1	4	4	4	4	4	4	3	3	2	2	2	2	3	4	3	4	2	2	2	3	3	3	3	2	2	4	4	3	3
817	36	1	1	2	2	4	4	4	4	4	4	4	4	4	4	4	4	4	4	4	4	4	4	4	4	4	4	4	4	4	4	4	4	4	4
818	56	1	1	2	1	3	3	3	3	3	3	3	3	3	3	3	3	3	3	3	3	1	1	4	4	4	3	1	1	1	3	4	3	2	3
819	123	2	1	2	2	4	4	4	4	4	4	4	3	3	3	3	3	3	3	3	3	3	3	2	3	3	3	3	3	3	3	5	5	5	1
820	61	2	1	3	2	4	4	4	4	4	4	4	4	4	4	4	4	4	4	4	4	4	4	4	4	4	4	5	4	4	5	4	4	4	3
821	38	1	1	2	3	5	5	5	5	5	5	5	5	5	5	5	5	5	5	5	5	5	5	5	5	5	5	5	5	5	5	5	5	5	5
822	65	2	1	2	2	4	4	4	4	4	4	4	4	4	4	4	4	4	4	4	4	4	4	4	4	4	4	4	4	4	4	4	4	4	4
823	48	2	1	2	1	1	1	1	1	1	1	1	1	1	1	1	1	1	1	1	1	1	1	1	1	1	1	1	1	1	1	1	1	1	1
824	71	1	2	3	1	5	5	5	5	5	5	5	5	5	3	4	3	4	3	4	3	3	3	4	5	5	5	5	5	4	5	5	5	5	5
825	131	1	2	3	2	4	4	3	3	4	4	4	3	2	3	1	2	2	2	3	3	2	3	3	4	4	3	4	4	4	4	4	4	4	4
826	116	1	1	3	3	4	4	4	4	4	4	3	3	3	3	3	3	3	3	3	3	3	2	2	3	2	2	2	3	3	3	3	4	4	3
827	113	2	2	3	1	4	3	4	5	3	4	4	3	3	3	2	3	3	3	3	3	3	3	3	3	3	3	3	3	3	4	3	4	5	4
828	174	1	2	3	1	4	4	4	4	4	4	3	3	4	4	3	4	4	4	3	3	3	3	3	3	3	3	4	4	3	4	3	3	3	3
829	210	1	2	3	2	4	4	4	4	4	3	4	3	2	2	2	3	3	3	3	3	4	3	3	3	4	4	4	4	4	4	4	4	4	3
830	58	1	1	3	3	4	4	4	4	4	4	4	4	4	4	4	4	4	4	4	4	4	4	4	4	4	4	4	4	4	4	4	4	4	4
831	75	1	1	3	2	4	4	4	4	4	4	4	4	4	4	4	4	4	4	4	4	4	4	4	4	4	4	4	4	4	4	4	4	4	4
832	70	1	2	3	2	4	4	4	4	4	4	5	4	4	4	4	4	4	4	4	4	4	4	4	4	4	4	4	4	4	4	4	4	4	4
833	98	2	3	3	3	5	5	5	4	4	5	4	4	5	4	5	5	4	5	4	5	5	4	3	4	4	4	4	4	4	5	4	5	4	4
834	291	1	1	3	2	5	4	4	4	4	4	4	5	5	4	3	4	3	5	5	4	5	4	4	3	3	4	3	4	3	3	3	3	3	5
835	74	1	2	3	1	3	4	4	4	4	4	4	4	4	4	4	4	4	4	4	4	4	4	4	4	4	4	4	4	4	3	3	4	3	3
836	132	1	1	3	2	4	4	3	3	3	3	2	3	3	3	3	3	3	3	3	3	2	2	3	3	3	3	3	3	4	3	3	3	3	3
837	230	2	2	3	1	1	4	4	4	4	5	5	4	3	3	3	2	4	2	4	4	5	4	2	4	5	5	5	4	2	4	4	4	4	4
838	86	2	2	4	2	4	4	3	2	5	3	4	4	1	1	2	2	2	2	4	3	4	4	3	2	2	3	3	3	3	4	4	4	3	2
839	127	1	1	3	2	3	4	2	3	4	4	4	4	3	2	2	1	2	3	3	3	4	3	3	2	2	3	3	2	2	3	2	3	2	1
840	157	1	2	3	1	4	4	4	4	4	4	4	4	4	4	4	4	4	3	3	2	2	4	2	3	3	3	3	4	2	2	2	3	2	2
841	154	2	2	2	3	3	4	2	2	2	2	4	3	2	2	2	2	2	2	2	2	2	2	2	2	2	2	2	2	2	2	2	2	2	2
842	85	1	1	2	2	4	4	3	4	3	4	3	3	3	3	3	3	3	3	4	4	4	4	4	3	3	4	3	4	3	4	3	3	3	3
843	163	2	1	3	3	4	4	3	4	4	3	4	4	4	3	4	4	4	3	3	3	3	3	4	4	5	5	2	2	2	2	2	2	3	2
844	103	2	1	1	1	4	3	3	3	3	3	3	3	2	3	3	3	3	3	3	3	3	3	3	3	3	3	3	3	3	3	3	3	3	3
845	93	1	2	3	1	4	4	4	4	3	4	4	4	3	4	4	4	4	4	4	4	3	3	4	4	4	4	4	4	4	4	4	4	4	4
846	132	2	1	3	1	4	4	4	4	4	4	4	4	4	4	4	4	4	4	4	4	4	4	4	4	4	4	4	4	4	4	4	4	4	3
847	77	2	1	3	3	5	5	5	5	5	4	4	4	3	1	1	1	1	2	3	4	5	4	4	4	4	4	4	4	4	4	4	4	4	4
848	44	1	1	2	2	4	4	4	4	4	4	4	4	4	4	4	4	4	4	4	4	4	4	4	4	4	4	4	4	4	4	4	4	4	4
849	123	2	2	3	1	4	4	4	4	4	4	3	4	3	3	3	3	3	3	4	3	3	3	3	3	3	3	3	3	3	3	3	3	3	3
850	74	2	1	3	2	4	4	4	4	4	4	4	4	4	4	4	4	4	4	4	4	4	4	4	4	4	4	4	4	4	4	4	4	4	4
851	58	2	1	2	2	4	4	4	4	4	4	4	3	3	3	3	3	3	3	3	3	3	4	4	4	4	4	4	4	4	4	4	4	4	4
852	84	2	1	3	3	3	4	3	3	4	4	5	4	3	3	2	2	3	3	3	3	3	3	3	2	3	3	3	3	3	3	3	3	3	3
853	89	1	1	3	1	4	4	4	4	4	4	4	4	4	4	3	3	3	3	3	3	4	3	4	3	3	4	3	4	4	4	4	4	4	4
854	50	2	1	1	3	5	5	5	5	5	5	5	5	5	5	5	5	5	5	5	5	5	5	5	5	5	5	5	5	5	5	5	5	5	5
855	45	1	1	1	1	1	1	1	1	1	1	2	4	5	5	5	5	5	5	5	5	5	5	4	2	5	3	2	2	1	1	1	1	2	3
856	98	1	1	1	3	3	3	3	3	3	3	3	3	3	3	3	3	3	3	3	3	3	3	3	3	3	3	3	3	3	3	3	3	3	3
857	93	1	1	3	3	5	5	5	5	5	5	5	5	1	2	2	2	2	2	2	2	2	2	2	1	3	3	3	3	3	3	3	3	3	3
858	200	2	1	1	1	4	4	4	4	4	5	5	5	4	3	3	3	3	3	3	3	3	4	3	4	3	3	4	4	3	4	4	4	4	3
859	52	2	1	1	3	5	5	5	5	5	5	5	5	5	5	5	5	5	5	5	5	5	5	5	5	5	5	5	5	5	5	5	5	5	5
860	70	2	1	2	2	5	5	5	5	5	5	5	4	4	4	4	4	4	4	4	4	4	4	4	4	4	4	4	4	4	4	4	4	4	4
861	67	1	1	1	2	5	5	5	5	5	5	5	5	5	5	5	5	5	5	5	5	5	5	5	3	3	3	3	3	3	3	3	3	3	5
862	147	2	1	1	1	4	4	4	4	4	3	3	3	2	3	3	3	3	3	3	3	3	3	3	3	3	3	3	3	3	3	3	3	3	3
863	108	2	2	3	2	4	4	4	4	4	4	4	4	3	3	3	3	3	3	4	4	4	4	4	4	4	4	4	4	4	4	4	4	4	4
864	181	1	1	3	2	5	5	5	5	5	4	3	3	2	3	2	3	2	2	2	2	2	2	2	2	2	2	2	2	2	2	2	5	5	3
865	127	2	1	3	2	4	4	3	3	3	4	3	3	2	2	2	2	2	2	3	3	3	3	3	3	3	3	3	3	3	3	2	3	3	3
866	157	1	2	3	2	3	4	2	2	3	2	3	3	1	2	3	3	2	2	4	2	1	3	3	1	4	3	4	4	3	3	4	4	3	3
867	79	1	2	3	1	4	4	4	4	4	4	4	4	3	3	3	3	3	3	3	3	3	3	3	2	3	3	3	3	3	3	3	3	3	3
868	116	1	1	3	1	4	4	4	4	4	4	4	4	4	4	4	4	4	4	4	4	4	4	4	4	4	4	4	4	4	4	4	4	4	4
869	79	1	1	2	1	4	4	4	4	4	4	4	4	3	3	3	3	3	3	4	4	4	3	4	3	4	4	4	4	4	4	4	4	4	3
870	104	2	2	2	1	4	4	4	4	4	4	4	4	4	3	3	3	3	4	4	4	4	4	4	4	5	4	4	4	4	4	4	4	4	4
871	112	2	1	2	1	4	4	4	4	4	4	4	4	3	2	2	2	3	3	4	3	4	4	4	3	2	4	3	4	3	4	4	4	4	2
872	58	1	1	3	2	5	5	4	4	4	4	4	4	4	4	4	4	4	5	4	4	4	4	4	4	4	4	4	4	4	4	4	4	4	5
873	111	2	1	2	3	5	4	4	4	4	4	4	4	2	3	2	2	3	3	4	2	3	4	4	2	2	2	2	2	3	3	4	4	4	3
874	126	2	1	2	3	4	4	4	3	4	3	4	4	3	3	3	2	2	3	4	4	3	4	4	3	2	3	3	3	3	3	4	4	3	3
875	111	2	1	2	3	4	4	4	4	4	3	4	1	1	1	1	1	1	1	1	2	1	1	1	1	1	2	3	3	1	2	2	3	3	1
876	61	2	1	2	3	4	4	4	4	4	4	4	3	2	2	2	2	2	2	2	2	3	2	3	2	2	2	2	2	3	2	2	2	2	2
877	74	2	1	2	3	2	2	2	2	4	2	4	1	3	3	1	1	1	1	2	2	2	2	2	2	2	2	2	2	2	2	3	3	2	1
878	283	2	1	2	3	4	4	4	3	3	5	4	4	2	2	2	2	2	2	4	4	3	3	4	3	3	4	3	4	3	3	3	3	4	3
879	112	2	1	2	1	5	5	5	5	5	4	4	4	3	3	4	4	4	5	4	4	5	5	5	4	4	5	5	5	5	5	5	5	5	5
880	233	2	1	2	2	4	4	3	4	4	4	4	3	2	2	1	1	2	3	3	3	3	2	3	2	2	3	3	3	3	4	3	4	2	4
881	46	2	1	2	1	4	4	4	4	4	4	4	4	4	4	4	4	4	4	4	4	4	4	4	4	4	4	4	4	4	4	4	4	4	4
882	102	2	1	2	2	4	4	4	4	4	4	4	3	3	3	3	3	3	3	3	3	3	2	2	2	2	2	2	4	3	4	4	4	2	2
883	77	1	2	3	1	4	4	2	4	2	4	4	4	4	4	4	3	2	2	3	3	4	4	4	4	4	3	2	1	4	2	3	2	2	1
884	62	1	1	3	2	3	5	3	3	3	2	5	3	2	1	4	5	4	4	3	2	4	4	4	4	4	4	4	4	3	3	3	4	4	4
885	103	2	1	2	1	5	5	5	4	4	5	5	4	3	3	3	3	3	3	3	4	5	3	4	2	3	3	3	3	3	3	4	4	5	3
886	52	2	1	2	3	4	4	4	4	4	4	4	4	3	3	3	3	3	3	3	3	3	3	3	3	3	3	3	3	3	3	3	3	3	3
887	189	2	1	2	3	5	4	3	3	3	4	4	3	2	1	1	2	2	2	3	3	2	3	2	2	2	3	3	3	2	3	3	3	2	2
888	103	2	1	2	2	4	4	4	4	4	4	4	4	3	3	3	3	3	3	4	4	4	3	4	3	4	4	3	4	4	4	4	4	4	1
889	38	1	1	2	3	4	2	3	3	3	3	4	2	4	2	4	3	2	2	3	3	3	3	3	3	3	2	2	3	3	3	3	3	3	3
890	69	2	1	1	2	5	5	5	5	5	4	4	4	3	2	2	2	2	2	3	4	3	3	3	3	3	3	3	4	3	4	3	3	3	4
891	122	2	1	2	1	4	3	3	3	4	3	4	3	2	3	3	3	3	3	2	2	3	3	3	2	3	3	3	3	4	3	3	4	4	4
892	83	2	1	2	2	4	4	4	4	4	4	4	4	4	4	4	4	4	4	4	4	4	4	4	4	3	3	3	3	3	3	3	3	3	3
893	127	2	1	2	2	4	4	4	4	3	3	3	3	1	2	2	1	2	3	2	3	3	3	4	3	3	4	3	3	3	4	3	4	3	3
894	54	1	1	3	1	4	4	4	4	4	4	4	4	4	4	4	4	4	4	4	4	4	4	4	4	4	4	4	4	4	4	4	4	4	4
895	61	2	1	1	3	4	4	2	2	1	3	5	3	2	1	1	1	1	1	5	3	3	4	1	4	3	3	3	3	3	3	3	3	3	3
896	49	2	1	2	3	4	1	2	2	4	4	4	4	4	5	5	3	4	2	2	4	4	3	2	4	3	4	3	3	3	4	4	5	5	3
897	62	1	1	2	1	3	3	3	3	3	3	3	3	4	2	4	4	5	3	2	4	4	2	1	4	5	4	3	4	4	4	4	4	4	3
898	46	2	1	1	2	4	4	4	4	4	4	4	4	4	4	4	4	4	4	4	4	4	4	4	4	4	4	4	4	4	4	4	4	4	4
899	32	1	1	2	3	5	5	5	5	5	5	5	5	5	5	5	5	5	5	5	5	5	5	5	5	5	5	5	5	5	5	5	5	5	5
900	37	2	1	2	3	2	2	3	2	2	3	3	3	3	3	4	2	3	2	3	4	5	4	3	4	2	2	3	5	3	3	3	1	2	2
901	83	1	1	2	1	5	3	2	4	4	4	4	4	4	4	4	4	4	5	5	5	5	5	5	5	5	5	5	5	4	5	5	5	5	5
902	54	1	1	2	2	4	4	4	4	4	4	4	4	3	3	3	3	3	3	3	3	3	3	3	3	3	3	3	3	3	3	3	3	3	3
903	55	1	1	2	1	4	4	4	4	4	4	4	4	4	4	4	4	4	4	4	4	4	4	4	4	4	4	4	4	4	4	4	4	4	4
904	59	1	1	2	1	3	3	3	3	3	3	3	3	3	3	3	3	3	3	3	3	3	4	3	3	3	3	3	3	3	3	3	3	3	3
905	188	1	1	2	3	5	5	5	5	5	5	5	5	5	5	5	5	5	5	5	5	5	5	5	5	5	5	5	5	5	5	5	5	5	5
906	264	1	1	2	1	4	4	4	4	3	4	4	4	4	4	4	4	4	4	4	4	4	4	4	4	4	4	4	4	4	4	4	4	4	4
907	82	1	1	1	2	2	4	4	4	4	4	4	4	3	4	2	4	4	4	3	4	3	3	4	3	4	3	3	4	4	3	4	3	4	3
908	73	2	1	1	2	4	4	4	4	4	4	4	4	3	3	3	3	3	4	4	4	4	4	4	3	3	4	4	4	3	4	4	4	4	3
909	58	2	1	1	1	4	4	4	3	3	3	3	3	3	3	3	3	3	3	3	3	3	3	3	3	3	3	2	3	3	3	3	3	3	3
910	173	1	1	1	3	5	5	5	5	5	3	2	2	1	1	1	1	1	1	3	4	3	3	3	4	4	4	3	2	1	1	1	1	1	1
911	147	1	1	2	3	4	4	4	4	4	4	4	5	3	3	3	3	3	3	4	4	5	4	4	2	4	4	4	4	4	4	4	4	4	2
912	55	1	1	2	1	4	4	4	4	4	4	4	4	4	4	4	4	4	4	4	4	4	4	4	4	4	4	4	4	4	4	4	4	4	4
913	142	1	1	2	3	4	4	4	5	4	4	5	4	3	3	3	3	3	3	3	3	4	4	4	4	4	4	4	4	4	4	4	4	4	2
914	58	1	1	1	3	4	4	4	4	4	4	4	4	3	4	4	3	4	4	4	4	4	4	4	3	4	4	4	4	4	4	4	4	4	4
915	183	1	1	1	2	1	4	4	4	5	5	5	5	3	4	3	4	3	3	4	3	4	4	4	3	5	5	5	5	4	3	4	5	4	1
916	102	1	1	1	2	3	2	2	2	2	3	3	3	3	3	3	3	3	3	3	3	3	3	3	4	3	3	3	3	3	3	3	3	3	3
917	49	2	1	1	3	5	5	5	5	5	5	5	5	5	5	5	5	5	5	5	5	5	5	5	5	5	5	5	5	5	5	5	5	5	5
918	60	1	1	1	2	3	3	3	3	3	3	3	3	3	2	3	3	3	3	2	4	3	2	3	3	2	3	3	2	3	3	3	3	3	2
919	78	1	1	1	2	5	5	5	5	5	5	5	5	5	5	5	3	3	3	3	3	3	3	3	3	3	3	3	3	3	3	3	3	3	3
920	71	1	1	1	2	4	4	4	4	4	4	4	4	4	3	3	3	3	3	3	3	3	3	3	3	3	3	3	3	3	3	3	3	3	3
921	98	1	1	2	3	5	4	5	4	5	5	5	5	5	5	4	4	4	5	5	4	4	5	5	3	3	4	4	5	5	4	4	5	4	2
922	101	1	1	2	2	4	3	1	4	4	4	4	2	1	1	1	2	2	3	4	4	3	2	3	2	2	2	2	1	1	1	2	3	2	2
923	73	2	1	1	2	4	4	4	4	4	4	4	4	3	2	2	2	2	2	2	2	2	2	2	3	3	3	3	3	3	4	4	4	3	3
924	53	2	1	1	1	1	1	1	1	1	1	1	1	1	1	1	1	1	1	1	1	1	1	1	1	1	1	1	1	1	1	1	1	1	1
925	79	1	1	1	1	3	3	3	3	3	3	3	4	3	3	3	3	3	3	3	3	3	3	3	3	3	3	3	3	3	3	3	3	3	3
926	53	2	1	1	3	4	4	4	4	4	4	4	4	4	4	4	4	4	4	4	4	4	4	4	4	4	4	4	4	4	4	4	4	4	4
927	79	2	1	1	3	4	4	3	4	4	4	4	4	3	3	3	3	3	3	4	4	3	4	4	4	4	4	4	4	3	4	4	4	3	4
928	47	1	1	1	2	2	1	3	4	3	4	4	3	4	3	3	4	2	3	2	3	4	3	4	4	4	3	3	5	4	3	2	4	2	4
929	149	2	1	1	3	4	4	4	4	4	4	4	4	2	3	3	4	4	3	4	4	4	3	2	2	4	4	3	4	2	3	4	4	2	2
930	97	2	1	1	2	4	3	3	3	3	2	3	3	1	2	2	3	2	3	3	4	3	4	4	3	3	2	3	3	3	3	2	3	3	3
931	102	2	1	1	2	4	4	4	4	4	3	3	3	3	2	2	2	2	2	3	3	3	3	4	2	3	3	3	3	3	3	4	4	3	2
932	69	2	1	1	2	4	4	4	4	4	4	4	1	2	3	3	3	3	3	3	4	4	4	4	3	3	3	4	4	3	3	4	4	3	2
933	38	2	1	2	2	3	3	3	3	3	3	3	3	3	3	3	3	3	3	2	3	3	3	3	3	3	3	3	3	3	3	3	3	3	3
934	83	2	1	1	2	5	4	4	4	4	4	4	4	4	4	4	4	4	3	4	4	3	3	3	3	4	4	4	4	4	4	4	4	4	4
935	2029	2	1	1	2	5	5	5	5	5	4	5	5	3	3	3	2	2	3	5	4	4	4	4	4	5	5	5	5	5	4	4	4	4	4
936	805	2	1	1	1	4	4	3	4	4	4	4	4	1	1	1	2	1	3	3	2	3	3	4	2	3	3	3	3	2	3	3	4	3	3
937	63	2	3	1	3	4	4	3	3	4	5	5	3	4	3	4	4	4	4	4	4	4	4	5	5	5	5	5	5	4	4	4	5	5	5
938	84	1	1	1	1	4	4	4	3	4	4	4	4	3	3	3	3	3	2	3	2	3	3	3	2	5	4	3	4	3	4	4	4	3	1
939	94	1	1	1	3	4	4	3	3	4	4	5	3	2	1	1	1	2	2	4	3	3	3	3	2	3	3	4	4	4	4	4	4	4	3
940	37	1	1	1	3	3	4	3	3	2	3	3	3	4	3	4	3	4	4	1	5	2	2	2	4	4	2	2	3	4	4	3	4	4	4
941	40	2	1	2	2	5	5	5	5	5	5	5	5	5	5	5	5	5	5	5	5	5	5	5	5	5	5	5	5	5	5	5	5	5	5
942	107	1	3	2	2	3	3	3	3	4	3	3	3	2	2	2	2	2	2	4	4	4	5	4	1	1	1	1	1	4	4	3	4	3	2
943	112	2	2	2	2	4	2	3	2	2	4	4	3	1	1	1	1	1	1	4	3	3	3	3	2	2	4	3	4	3	3	3	4	3	3
944	77	1	1	2	2	4	4	4	4	4	4	4	4	4	4	4	4	4	4	4	4	4	4	4	4	4	4	4	4	4	4	4	4	4	4
945	67	1	1	2	1	5	4	5	5	5	4	5	5	5	5	4	4	4	4	4	4	4	4	4	4	4	4	4	4	4	4	4	4	4	4
946	81	2	1	2	3	4	4	4	4	4	4	4	3	3	3	2	2	2	3	3	3	3	3	4	2	3	4	3	3	3	3	3	3	3	3
947	40	1	1	2	2	3	4	4	4	3	3	3	3	3	3	3	3	3	3	3	3	3	3	3	3	3	3	3	3	3	3	3	3	3	3
948	161	2	1	1	1	5	5	5	4	4	4	4	4	3	3	3	3	3	3	4	4	4	4	4	3	3	4	3	4	4	4	3	3	3	2
949	69	1	1	2	1	4	4	4	4	4	4	4	4	4	4	4	4	4	4	4	4	4	4	4	4	4	4	4	4	4	4	4	4	4	4
950	179	2	1	2	3	4	4	4	4	4	3	3	3	2	2	2	2	2	2	3	2	3	2	3	2	2	2	3	3	3	3	3	4	3	1
951	108	1	1	1	2	4	4	4	4	4	4	4	4	4	4	4	2	2	2	4	4	4	4	4	2	2	4	2	2	4	4	2	2	2	5
952	81	2	1	1	3	5	5	5	5	5	5	5	5	3	3	3	2	3	2	3	3	3	3	4	3	3	3	3	3	3	4	4	4	4	3
953	34	1	1	2	1	3	3	2	4	4	4	4	4	3	3	3	4	4	3	4	3	4	4	3	4	4	3	4	4	3	4	3	2	4	2
954	43	1	1	3	3	3	3	3	3	3	3	3	3	3	3	3	3	3	3	3	3	3	3	3	3	3	3	3	3	3	3	3	3	3	3
955	51	2	1	1	1	4	4	4	4	4	4	4	4	3	3	3	3	3	3	3	3	3	3	3	3	3	3	3	3	4	3	3	3	3	3
956	57	2	1	1	2	3	3	3	3	3	4	3	3	3	3	2	3	3	3	3	3	3	4	4	2	2	4	4	3	3	3	4	4	4	3
957	77	1	1	1	1	5	5	5	5	5	5	5	5	2	3	2	2	3	3	3	3	3	3	4	3	3	3	3	4	3	3	3	4	3	3
958	38	1	1	1	1	4	4	4	4	4	4	4	3	3	2	3	4	4	1	3	4	2	3	3	4	5	5	4	2	4	3	3	1	3	3
959	105	2	3	4	3	3	3	1	1	3	3	3	3	3	3	3	2	2	3	3	3	3	3	3	1	1	1	1	1	1	1	1	3	1	1
960	65	2	1	1	1	5	4	5	4	4	4	3	4	3	2	2	2	2	2	3	3	4	4	4	3	3	3	3	3	2	3	2	2	2	2
961	78	1	1	1	2	4	4	4	4	4	4	4	4	4	2	2	3	3	3	3	3	3	3	4	3	3	3	2	2	2	3	4	4	4	4
962	108	1	1	1	2	4	4	4	4	4	4	4	4	3	2	2	3	3	3	3	3	3	3	3	3	3	3	3	3	4	3	3	3	3	3
963	240	2	1	1	2	5	5	5	5	5	3	3	3	3	3	3	3	3	3	3	3	3	3	3	3	3	3	3	3	3	3	3	3	3	3
964	138	2	1	1	2	4	4	4	4	4	3	3	3	3	3	3	3	3	3	4	3	3	3	4	3	3	3	3	3	3	3	3	3	3	3
965	74	2	1	1	1	4	4	4	4	4	4	4	4	1	3	3	3	3	3	3	3	3	3	3	3	3	3	3	3	3	3	3	3	3	3
966	120	1	1	1	2	4	5	4	4	4	3	4	4	2	2	3	3	3	3	3	3	3	3	3	4	3	5	4	3	3	3	4	5	4	3
967	72	1	1	1	1	4	4	4	4	4	4	4	4	2	2	2	2	2	2	2	2	2	2	2	2	2	2	2	2	3	2	2	2	2	2
968	63	2	1	1	2	4	4	4	4	4	4	4	4	4	3	3	3	3	3	3	3	3	3	3	3	3	3	3	3	3	3	3	3	3	3
969	111	2	1	1	2	5	4	3	5	5	5	5	5	3	3	3	3	3	3	4	5	4	3	4	2	3	3	4	4	3	4	4	4	4	3
970	49	1	1	1	1	5	5	5	5	5	5	5	5	5	5	5	5	5	5	5	5	5	5	5	5	5	5	5	5	5	5	5	5	4	4
971	90	2	1	1	2	4	4	4	4	4	4	4	4	3	3	4	4	3	3	4	3	3	4	4	4	4	4	4	4	4	4	4	4	4	4
972	102	2	1	1	3	4	3	3	4	3	4	4	3	3	2	2	2	2	2	3	3	3	3	3	2	3	3	2	3	3	4	3	3	3	3
973	77	1	1	1	3	1	1	1	1	1	5	5	5	5	5	5	5	5	5	5	5	5	5	5	5	5	5	5	5	5	5	5	5	5	5
974	127	2	1	1	2	5	4	4	4	4	4	4	4	2	2	2	2	2	2	3	2	3	3	3	2	2	3	3	3	2	3	3	3	3	2
975	116	1	1	1	2	2	2	2	2	2	2	3	3	1	3	3	3	3	3	3	2	3	3	3	2	2	4	3	3	3	2	1	3	2	1
976	93	1	1	1	2	4	3	3	3	3	3	3	3	3	3	3	3	3	3	3	3	3	3	3	3	3	3	3	3	3	3	3	3	3	3
977	144	2	1	1	2	3	4	3	4	3	4	4	3	1	3	3	3	3	3	3	3	3	3	3	2	3	3	4	3	2	3	4	4	3	2
978	59	2	1	1	3	5	5	5	5	5	2	1	1	1	1	1	1	1	1	1	1	1	1	1	1	1	1	1	1	1	1	1	1	1	1
979	48	2	1	1	2	4	4	5	5	5	5	5	5	5	5	5	5	5	5	5	5	5	5	5	5	5	5	5	5	5	5	5	5	5	5
980	41	2	1	1	3	4	4	4	4	4	4	4	4	4	4	4	5	4	4	4	4	5	4	4	4	4	4	4	4	4	4	4	4	4	4
981	87	2	1	1	2	4	4	4	4	4	3	4	4	3	3	3	3	3	3	3	2	3	3	3	3	3	3	4	4	3	3	3	4	4	3
982	67	2	1	1	2	4	4	4	4	4	4	4	4	3	3	3	3	3	3	3	3	4	3	3	2	3	3	3	3	3	3	3	3	3	3
983	148	1	1	1	2	4	4	4	4	3	3	4	3	3	4	4	3	3	3	4	4	4	4	4	3	3	3	3	3	4	3	3	4	3	2
984	67	2	1	1	2	4	4	4	4	4	4	4	4	4	4	4	3	3	4	4	4	4	4	4	4	4	4	4	4	4	4	4	4	4	4
985	51	1	1	1	1	5	5	5	5	5	5	5	5	5	5	5	5	5	5	5	5	5	5	5	5	5	5	5	5	5	5	5	5	5	5
986	76	1	1	1	1	5	5	5	5	5	5	5	5	3	4	4	4	4	4	4	4	4	4	4	3	4	5	5	4	4	4	4	4	4	4
987	80	2	1	1	3	3	3	3	3	4	3	3	3	3	3	3	3	3	3	3	3	3	3	2	1	3	4	4	4	4	4	4	4	4	4
988	47	2	1	1	1	3	3	3	3	3	3	3	3	3	3	3	3	3	3	3	3	3	3	3	3	3	3	3	3	3	3	3	3	3	3
989	102	2	1	1	2	4	4	4	4	4	4	4	4	2	3	3	2	2	2	2	3	2	4	3	2	3	4	3	4	2	3	4	3	3	2
990	48	2	1	1	3	5	4	3	4	4	3	3	4	4	4	4	3	3	3	3	4	4	4	3	4	4	4	4	3	3	4	3	3	3	3
